# Supplementary material for: Psychometric properties of the Gaudiebility (Enjoyment modulators) Scale for Adults of Morelia (GSAM)
Source: PLoS One. 2021 Jul 21;16(7):e0252543. doi: 10.1371/journal.pone.0252543 (PMC8294498; doi:10.1371/journal.pone.0252543)
Supplement: S2 File — (XLSX) [file pone.0252543.s002.xlsx]

## Sheet: Hoja1
cod	age	sex	civil status	study	EDEA1	EDEA2	EDEA3	EDEA4	EDEA5	EDEA6	EDEA7	EVE1	EVE2	EVE3	EVE4	EVE5	EVE6	EVE7	EVE8	EVE9	EVE10	EG1	EG2	EG3	EG4	EG5	EG6	EG7	EG8	EG9	EG10	EG11	EG12	EG13	EG14	EG15	EG16	EG17	EG18	EG19	EG20	EG21	EG22	EG23	EG24	EDEA6items	EVE7items	interest	concentration
1	29	2	1	16	4	3	3	4	2	3	3	4	1	2	2	1	5	3	1	1	7	3	2	4	1	2	3	3	4	3	2	1	4	2	3	2	4	3	2	4	3	2	3	1	1	18	11	13	9
2	45	2	1	20	3	4	3	4	4	4	4	3	3	2	2	2	6	2	1	2	7	4	4	4	4	4	4	4	4	3	1	4	4	3	4	4	4	0	4	4	4	2	3	4	4	23	14	16	7
3	30	1	1	18	4	4	4	3	3	3	3	5	1	2	2	1	6	2	1	1	6	4	3	3	3	3	3	3	3	2	1	3	3	3	3	3	3	2	3	3	3	3	3	2	3	20	10	13	9
4	22	2	1	16	2	3	3	4	4	4	3	4	2	1	3	1	4	2	3	3	7	3	2	3	4	4	4	3	4	3	2	4	4	4	4	1	4	3	4	4	3	1	2	4	4	21	15	13	10
5	27	1	1	12	4	3	4	3	1	3	4	1	4	3	4	1	5	4	1	1	3	3	4	4	0	1	3	4	4	3	3	0	4	2	4	4	4	2	2	1	2	3	4	2	4	18	18	13	9
6	26	1	1	20	4	4	4	3	4	3	3	4	1	3	1	1	6	2	1	1	7	3	1	3	4	3	3	3	4	3	1	4	4	3	3	3	4	1	3	3	3	3	4	3	4	21	10	13	8
7	26	2	1	17	3	3	3	4	3	3	3	3	1	2	1	1	6	1	1	1	7	3	4	4	4	2	3	3	4	3	1	4	4	4	4	4	4	3	4	4	3	3	2	4	4	19	8	13	9
8	26	1	1	19	3	3	2	3	2	3	3	6	3	3	5	2	6	3	2	2	6	4	3	4	3	1	3	3	3	1	1	3	4	3	3	1	1	2	3	4	2	1	3	1	3	16	20	13	5
9	20	1	1	17	3	3	3	3	2	3	3	5	2	2	2	2	3	3	2	2	5	3	3	3	3	3	2	3	3	2	2	2	3	3	3	3	4	2	2	2	3	2	3	3	3	17	15	12	9
10	27	2	1	17	4	3	3	3	2	3	4	2	2	1	2	1	4	2	2	1	6	3	3	4	4	3	3	3	4	3	3	4	4	3	3	4	4	2	3	3	3	3	3	3	3	18	11	13	11
11	48	2	2	17	1	3	3	4	3	3	4	6	3	3	3	3	3	3	2	3	3	4	3	4	4	1	4	4	4	2	3	3	1	4	4	0	3	3	4	3	4	0	1	4	4	20	20	13	7
12	30	2	1	14	3	2	3	4	3	4	4	2	3	4	7	5	7	3	6	3	4	2	2	2	2	2	4	4	2	4	0	0	3	3	4	2	2	2	4	2	4	2	2	2	2	20	31	13	6
13	25	1	1	16	4	4	4	4	4	4	3	7	1	2	1	1	6	1	1	1	7	4	4	4	4	2	4	4	3	3	2	4	4	4	3	4	4	3	4	4	4	3	1	4	4	23	8	16	10
14	27	1	2	13	3	3	2	2	4	3	4	6	1	1	2	1	7	3	1	1	5	3	3	3	4	4	2	1	3	4	3	4	3	2	3	3	4	3	2	3	2	2	2	2	2	18	10	9	12
15	66	1	1	12	0	4	4	4	4	3	4	6	6	6	6	7	7	2	6	4	6	3	2	4	3	0	4	4	2	2	2	3	4	4	4	2	3	3	3	2	1	2	4	4	2	23	37	12	7
16	35	1	2	16	4	4	4	4	4	4	4	4	1	1	2	2	7	2	1	1	7	4	4	4	4	3	4	4	4	3	4	0	4	4	4	4	3	4	4	0	4	0	4	4	4	24	10	16	11
17	37	2	1	14	4	4	3	4	1	4	4	3	2	4	7	3	6	2	7	7	7	4	4	2	4	0	4	4	4	4	1	4	4	4	2	4	4	0	4	4	4	0	4	4	4	20	32	16	1
18	55	1	2	10	3	4	4	4	3	3	3	2	5	2	3	4	7	2	3	4	7	4	3	4	3	2	0	4	4	1	4	2	4	3	3	4	3	2	2	4	4	3	2	0	0	21	23	16	11
19	48	2	2	12	4	4	3	3	4	4	4	5	2	3	3	1	3	7	2	1	7	4	1	4	4	4	3	4	4	4	3	4	4	4	4	4	4	4	4	4	3	4	4	4	4	22	19	15	15
20	52	1	2	13	3	2	3	1	1	2	4	4	1	6	3	1	5	2	1	2	3	2	4	3	4	0	0	3	4	2	3	4	2	4	2	4	4	2	4	0	4	2	3	2	4	13	16	11	7
21	43	2	2	13	3	4	4	4	4	4	4	4	2	1	1	1	7	3	1	1	7	4	4	4	4	3	1	4	4	1	3	4	4	2	4	4	1	4	2	4	4	3	4	3	4	24	10	16	13
22	59	1	2	17	4	3	4	4	4	4	4	7	1	2	4	1	7	3	1	1	7	4	0	4	4	2	3	4	4	4	4	4	4	3	4	4	4	4	3	2	4	4	4	2	4	23	13	16	14
23	52	2	2	6	1	2	1	0	1	1	0	7	6	7	7	4	4	3	3	3	2	4	2	2	2	2	2	0	2	0	0	2	0	0	0	2	2	0	2	2	0	0	2	2	2	5	33	4	2
24	71	1	1	6	4	4	4	4	4	4	4	7	2	1	2	2	7	2	6	1	7	4	3	3	4	3	3	4	4	3	4	4	4	4	3	4	4	4	4	3	4	4	4	4	3	24	16	16	15
25	37	1	2	21	4	4	4	4	4	4	4	5	3	1	3	2	6	3	3	3	6	4	4	4	4	4	4	4	4	4	4	4	4	4	4	4	4	4	4	4	4	4	4	4	4	24	18	16	16
26	35	2	2	17	4	4	4	4	4	4	4	7	1	1	1	1	7	1	1	1	7	4	4	4	4	4	4	4	4	4	4	4	4	4	4	4	4	4	4	4	4	4	4	4	0	24	7	16	16
27	45	2	1	13	3	4	3	3	3	3	3	4	1	6	1	1	7	1	1	1	7	4	4	4	4	4	3	2	4	2	4	4	4	2	3	4	4	4	1	4	4	2	4	2	4	19	12	14	14
28	53	1	2	17	4	4	4	4	4	4	4	4	1	6	3	1	6	2	2	1	7	4	4	4	4	4	3	4	3	3	3	4	4	4	4	4	4	4	3	4	4	4	3	4	3	24	16	16	15
29	53	2	1	17	4	4	4	3	4	4	4	5	1	4	2	1	7	1	1	1	7	3	4	4	4	1	3	4	4	0	4	4	4	4	4	4	4	4	4	4	4	4	4	4	4	23	11	15	13
30	69	1	2	0	2	3	1	2	1	3	1	3	2	4	5	2	6	7	5	7	4	2	1	3	2	1	3	3	2	2	3	3	3	3	4	2	2	0	2	1	3	1	3	2	0	11	32	11	5
31	25	1	1	17	3	3	3	4	2	3	4	3	3	5	1	1	7	6	2	1	2	3	4	3	4	3	3	3	3	0	3	4	3	3	1	4	4	4	2	2	2	3	0	3	1	19	19	11	13
32	29	1	1	18	3	2	3	3	3	4	3	3	4	5	7	2	7	4	2	2	6	3	2	1	4	2	3	3	4	2	2	3	4	2	3	3	3	4	2	2	4	2	1	2	2	18	26	14	10
33	27	1	1	15	3	3	4	3	3	3	3	5	3	4	4	2	6	3	3	3	6	4	2	3	3	4	2	4	4	2	3	4	4	2	3	4	3	4	2	4	3	2	2	3	3	19	22	15	13
34	24	1	1	17	3	2	3	3	4	3	4	5	5	5	6	4	4	6	3	4	4	3	3	3	4	2	3	3	2	0	3	4	3	4	2	0	4	4	2	4	4	3	2	4	3	19	33	13	12
35	32	2	2	16	3	3	3	3	2	3	4	5	6	7	4	3	4	4	2	2	6	4	1	4	4	2	4	3	3	0	3	2	4	3	2	1	4	3	2	4	4	4	3	2	1	18	28	15	12
36	35	2	2	16	3	2	3	4	4	3	3	4	3	3	3	2	5	2	4	1	5	4	2	1	4	4	1	4	4	3	3	3	4	2	3	3	3	4	2	2	4	3	3	2	3	19	18	16	14
37	28	2	1	17	3	2	3	4	2	3	3	3	1	2	3	2	4	3	4	3	5	3	3	4	3	4	2	4	3	2	4	4	4	1	4	4	4	4	2	1	4	4	1	2	2	17	18	15	16
38	36	1	2	19	3	2	3	4	3	3	3	3	4	4	7	2	7	4	2	2	6	4	4	1	3	4	1	4	4	0	4	4	4	1	2	4	4	4	0	4	4	4	1	2	2	18	25	16	16
39	39	2	2	11	3	3	4	4	3	3	3	4	5	6	7	2	7	4	2	2	6	4	1	4	4	4	4	4	4	4	1	4	4	3	4	1	3	4	4	1	4	1	4	3	4	20	28	16	10
40	26	1	1	16	3	2	3	4	4	2	3	5	6	7	7	2	7	4	2	2	6	1	4	4	4	2	4	2	4	1	4	2	4	3	2	4	4	4	3	4	4	2	2	2	2	18	30	11	12
41	26	1	1	19	2	4	4	4	2	3	4	7	6	2	1	1	3	2	1	1	7	4	4	4	4	2	3	4	4	2	2	4	4	4	4	4	0	2	3	4	4	4	4	4	4	21	14	16	10
42	27	1	1	14	4	4	4	4	3	4	4	7	1	1	1	1	7	1	1	1	7	4	4	4	4	4	4	4	4	0	4	4	4	4	4	4	4	4	4	4	4	4	0	4	4	23	7	16	16
43	43	2	3	19	3	3	3	2	3	3	2	4	2	3	2	1	7	3	3	1	7	3	0	3	4	2	4	3	2	3	1	1	3	3	3	1	1	2	4	1	3	1	2	3	4	16	15	12	6
44	30	1	1	17	3	4	4	4	4	4	4	6	2	3	1	1	7	1	1	1	7	4	3	4	4	2	4	4	4	4	2	4	4	4	4	4	4	2	4	2	4	2	1	3	4	24	10	16	8
45	35	1	1	18	3	0	0	2	1	1	1	1	7	7	5	7	4	4	2	5	7	4	1	3	4	0	3	0	2	0	1	4	4	4	2	1	0	0	2	4	0	0	1	0	0	5	37	8	1
46	24	2	1	17	1	2	1	2	1	1	1	2	3	3	4	4	4	4	4	4	4	2	2	2	2	2	1	2	2	1	2	1	2	2	3	2	2	2	2	2	3	2	2	1	2	8	26	9	8
47	24	1	1	19	3	4	3	3	3	3	3	6	6	7	1	1	7	1	4	3	3	4	2	3	2	3	2	2	2	2	2	2	3	2	2	2	2	3	3	2	4	2	4	4	2	19	23	13	10
48	21	1	1	18	4	4	3	3	3	3	3	4	3	2	2	2	6	2	2	2	7	3	4	3	3	3	2	3	4	3	3	2	4	3	4	4	3	3	3	3	4	3	3	3	4	19	15	14	12
49	33	2	2	17	4	4	4	3	4	4	4	7	1	1	1	1	6	1	1	1	7	3	4	4	4	4	0	3	0	0	4	4	3	0	4	4	4	4	0	4	3	4	4	4	4	23	7	12	16
50	32	2	1	16	4	3	3	3	4	3	3	6	2	2	2	2	5	2	2	2	7	4	3	3	4	3	2	3	4	2	3	4	4	3	3	4	4	3	3	4	4	3	3	2	4	19	14	15	12
51	29	2	3	11	2	2	3	3	2	2	3	3	2	3	3	4	3	3	2	3	3	2	3	2	3	3	2	2	2	3	2	3	2	2	3	2	3	2	2	3	3	3	2	3	2	15	20	9	10
52	20	1	1	15	4	2	3	4	3	4	4	4	6	4	3	2	6	4	1	7	2	3	3	3	2	4	2	3	3	1	4	2	3	2	1	3	4	3	2	3	4	3	1	1	2	20	27	13	14
53	40	2	3	6	0	3	3	2	3	3	4	7	5	5	5	5	1	3	5	2	3	3	2	2	2	1	2	0	1	0	3	2	3	3	3	1	2	2	2	3	0	2	0	1	0	18	30	6	8
54	44	1	3	11	2	2	2	2	2	2	2	7	1	1	1	1	7	1	1	1	4	2	2	2	2	4	2	2	2	2	2	2	2	2	2	2	2	2	2	2	2	2	2	2	2	12	7	8	10
55	45	2	1	13	0	0	4	4	4	4	4	7	1	7	1	1	7	1	1	1	7	1	4	4	4	4	3	4	4	3	4	0	4	4	4	4	4	4	3	4	4	4	4	3	4	20	13	13	16
56	21	1	1	12	3	3	4	3	3	3	4	2	1	1	1	1	7	1	1	1	7	4	4	3	1	4	3	3	1	3	4	3	3	2	3	4	4	4	2	4	4	4	3	3	2	20	7	14	16
57	34	2	3	9	4	3	3	2	4	3	4	5	4	6	5	3	6	5	1	4	7	3	1	4	1	1	1	2	1	1	3	1	1	0	4	0	3	1	2	3	0	1	3	1	4	19	28	6	6
58	46	1	2	6	4	4	4	4	4	4	4	7	1	1	1	1	7	1	1	1	7	4	4	4	0	4	4	4	4	0	4	4	4	4	4	4	4	4	4	0	4	4	4	4	4	24	7	16	16
59	79	2	2	8	4	4	4	3	2	2	3	6	5	4	6	6	6	6	3	4	7	3	4	3	4	0	2	2	1	4	0	4	4	4	4	0	4	0	4	4	4	4	4	0	4	18	34	13	4
60	36	1	2	20	3	4	4	3	3	2	3	4	3	3	2	1	6	2	3	2	7	4	2	4	4	3	4	3	4	2	2	4	4	4	3	3	4	2	4	3	3	3	2	3	4	19	16	14	10
61	31	1	1	20	4	4	4	4	3	3	4	2	1	1	1	1	3	1	1	1	6	4	4	4	4	1	4	4	4	0	1	4	3	4	4	4	4	1	4	4	4	1	3	3	4	22	7	15	4
62	27	2	1	16	1	1	3	3	3	0	3	1	2	4	4	4	3	4	2	1	3	3	0	2	4	4	2	4	0	3	4	4	3	4	2	0	4	2	0	0	3	1	2	0	0	13	21	13	11
63	42	1	1	7	3	0	1	4	4	2	4	1	1	6	7	7	5	7	1	7	7	4	2	4	4	0	4	4	4	2	4	1	4	2	3	1	1	0	4	3	4	0	4	4	3	15	36	16	4
64	23	1	1	16	4	2	3	4	3	4	4	7	1	1	1	1	5	2	3	3	5	3	1	3	4	0	1	3	0	3	1	4	4	3	3	4	1	4	4	2	3	1	3	3	1	20	12	13	6
65	20	1	1	12	2	4	4	2	2	3	2	6	5	6	2	2	3	4	4	3	5	3	1	1	4	2	4	3	2	3	3	1	2	3	1	3	3	3	2	3	2	2	0	2	1	17	26	10	10
66	29	2	1	15	3	4	3	3	4	3	4	6	1	3	1	1	6	2	1	4	6	4	2	4	2	1	3	4	4	3	1	3	3	3	3	2	4	1	3	2	3	3	3	2	2	21	13	14	6
67	27	1	1	12	2	4	3	2	2	2	2	5	3	4	5	2	2	3	5	3	3	2	2	2	2	3	4	2	3	4	0	2	4	2	3	2	4	1	4	4	3	1	2	3	3	15	25	11	5
68	26	2	1	16	2	3	2	2	2	2	2	4	3	5	6	4	4	6	6	5	4	3	4	1	2	2	3	2	2	3	2	1	4	1	1	3	2	3	2	4	2	3	2	2	1	13	35	11	10
69	20	1	1	13	3	2	1	1	1	2	2	5	4	6	6	4	4	4	2	5	4	3	2	1	4	4	3	3	4	0	4	2	3	3	2	2	4	4	3	4	3	4	1	3	3	9	31	12	16
70	20	2	1	8	4	1	3	4	4	3	3	6	2	2	7	1	2	3	5	4	6	4	3	4	4	3	4	4	4	4	1	4	4	4	4	4	4	4	4	4	4	4	4	4	4	18	24	16	12
71	66	1	1	17	2	1	1	0	2	1	1	2	3	3	2	4	5	5	2	3	2	1	4	2	1	3	3	1	3	2	2	1	2	2	2	4	1	3	3	4	1	3	1	3	1	6	22	5	11
72	27	1	2	17	3	3	3	3	4	4	4	3	3	3	4	3	4	4	4	4	5	3	3	3	3	2	2	3	3	2	1	3	3	3	3	3	2	2	3	1	3	2	1	2	1	21	25	12	7
73	45	2	2	6	1	2	3	2	3	3	1	4	2	2	2	2	6	2	4	2	6	3	3	3	3	2	3	2	3	3	3	2	3	3	3	2	4	3	3	2	2	3	2	3	3	14	16	10	11
74	48	1	2	9	1	2	1	1	2	1	1	3	4	3	4	3	6	4	6	4	3	2	1	1	1	1	1	1	1	1	1	0	2	1	1	1	2	1	1	1	2	1	1	1	1	8	28	7	4
75	50	1	2	20	4	4	3	3	4	3	4	6	3	1	2	3	6	2	1	2	6	4	0	4	3	4	4	4	4	3	4	4	4	4	4	4	4	4	4	4	4	4	4	4	4	21	14	16	16
76	22	2	1	15	3	4	3	3	3	3	3	3	1	2	2	1	4	2	2	1	1	3	4	3	4	4	3	4	2	4	3	3	4	3	4	3	3	4	3	4	3	4	4	3	4	19	11	14	15
77	45	2	3	19	3	4	4	4	3	3	4	7	1	1	1	1	4	1	1	1	7	3	4	3	4	4	4	3	4	4	4	4	4	4	4	4	4	4	4	4	4	4	3	4	4	22	7	14	16
78	28	1	1	18	4	3	2	3	2	4	3	5	2	4	3	2	2	3	4	2	5	2	3	4	2	3	2	2	2	3	2	3	4	3	3	3	2	1	2	2	3	3	4	1	1	17	20	11	9
79	45	2	3	19	4	3	3	4	3	4	4	6	2	6	2	1	6	1	2	1	7	3	2	3	4	4	2	3	3	2	3	4	3	1	2	4	4	4	2	4	3	4	3	2	4	21	15	12	15
80	33	1	1	16	3	2	2	2	1	2	2	5	3	3	2	3	5	2	2	2	5	2	3	4	3	4	3	3	3	1	1	2	4	3	2	3	3	1	3	3	2	3	3	3	3	11	17	11	9
81	30	1	4	19	3	1	4	3	1	3	3	3	4	3	4	3	7	3	1	2	7	4	0	3	1	1	1	4	4	1	3	1	4	3	3	2	2	1	2	0	4	0	2	2	1	15	20	16	5
82	35	1	1	16	4	4	4	4	3	4	4	5	5	5	5	2	3	3	1	4	7	3	4	3	4	1	4	4	0	0	2	4	4	4	4	4	3	4	4	4	4	4	0	2	4	23	25	15	11
83	74	2	2	8	4	4	2	1	1	2	3	3	3	1	2	2	7	1	2	3	6	4	2	2	2	2	2	2	1	0	2	2	4	2	2	0	0	2	2	0	2	2	2	2	0	13	14	12	8
84	52	2	2	16	1	1	3	3	2	3	3	6	5	5	5	4	6	5	5	3	4	2	4	3	1	2	0	1	4	2	1	1	3	1	3	1	4	2	2	3	2	1	0	2	1	15	32	8	6
85	29	1	1	20	3	4	4	4	4	4	4	3	1	1	1	1	7	2	1	1	7	4	4	4	4	4	2	3	4	3	4	4	4	3	4	4	4	4	2	4	3	4	3	4	4	24	8	14	16
86	27	2	1	9	3	4	4	3	4	3	4	5	7	2	7	4	5	2	1	7	7	4	1	4	3	3	1	4	2	4	2	2	4	3	4	1	2	3	1	0	4	1	4	1	2	22	30	16	9
87	55	1	2	23	4	3	4	3	4	4	4	4	2	2	2	1	2	3	1	1	7	4	4	0	4	4	1	4	4	0	4	4	4	4	4	4	4	4	0	4	4	2	0	4	4	22	12	16	14
88	39	1	4	9	3	4	4	4	3	4	4	2	2	3	3	4	4	5	3	1	7	4	0	4	2	3	0	4	0	4	2	2	3	4	3	2	2	2	2	0	4	2	2	2	0	23	21	15	9
89	25	1	1	19	3	2	3	2	3	4	4	3	4	3	4	5	7	7	7	7	3	3	1	3	1	0	2	3	2	2	2	0	2	2	3	1	2	2	3	1	4	1	4	3	1	18	37	12	5
90	50	2	1	16	3	4	3	4	4	3	4	4	5	4	5	2	3	2	2	1	5	4	1	3	4	3	3	3	2	3	3	2	4	3	3	1	4	3	3	1	4	3	3	3	4	22	21	15	12
91	30	1	1	17	4	3	3	4	4	3	4	3	4	5	4	2	4	4	5	4	5	2	3	3	3	1	4	3	4	3	0	3	3	4	3	4	4	2	4	3	3	1	3	4	3	21	28	11	4
92	29	1	1	14	4	3	2	2	3	1	4	2	3	2	6	6	3	2	5	2	2	4	2	4	4	0	3	3	4	4	0	4	3	3	3	1	4	1	3	2	3	1	3	4	2	15	26	13	2
93	30	1	1	15	4	4	4	4	4	4	4	5	2	2	4	2	6	6	3	5	7	4	1	4	4	2	3	4	1	3	1	4	3	4	3	3	4	0	3	3	4	1	4	4	4	24	24	15	4
94	20	1	1	15	2	2	3	2	2	3	2	5	4	5	4	4	5	4	5	5	4	2	2	2	2	1	3	2	2	2	1	2	4	2	2	2	2	2	3	2	3	1	2	3	2	14	31	11	5
95	22	1	1	16	2	3	3	3	3	3	3	4	1	1	1	1	5	1	1	1	5	4	4	3	4	4	3	4	4	2	4	4	3	2	3	4	4	4	3	4	2	4	2	2	4	18	7	13	16
96	21	1	1	15	3	3	2	2	2	2	2	2	4	3	4	4	5	2	2	2	3	2	2	1	4	3	3	3	2	2	3	3	2	1	2	2	3	3	3	2	2	3	1	2	3	13	21	9	12
97	25	1	1	16	3	3	2	1	3	2	2	5	1	3	3	1	2	2	1	1	4	3	3	1	4	1	3	1	2	3	3	1	3	3	3	3	4	3	2	3	3	2	2	3	4	13	12	10	9
98	56	1	2	24	3	3	3	2	3	3	2	4	4	4	4	2	5	5	5	2	6	3	4	4	4	4	3	4	1	4	4	4	4	4	4	4	4	4	3	4	4	4	3	4	4	16	26	15	16
99	24	2	1	17	3	3	3	3	2	2	3	3	2	3	2	1	6	1	3	1	6	3	2	3	4	1	2	2	2	4	2	2	3	2	3	2	4	2	2	4	3	2	2	3	3	16	13	11	7
100	40	2	1	15	0	0	0	3	3	3	0	6	1	1	1	1	5	2	3	1	6	4	4	4	4	4	4	4	4	0	4	4	4	4	4	4	4	4	3	4	4	4	4	4	4	9	10	16	16
101	54	1	2	19	3	3	4	3	3	2	3	4	4	4	6	3	4	6	3	4	4	3	3	3	4	3	3	3	3	2	3	4	4	3	3	3	3	3	3	3	4	3	1	2	3	18	30	14	12
102	22	2	2	16	4	3	4	4	4	4	3	3	3	5	2	2	6	2	1	2	7	4	3	4	4	4	4	3	3	3	3	4	4	4	3	3	4	3	4	3	3	4	0	1	4	22	17	14	14
103	32	2	2	18	3	3	2	4	3	3	3	4	2	7	7	3	4	5	5	2	6	4	1	4	4	3	3	4	3	2	4	4	4	4	4	1	3	1	3	4	4	3	4	3	0	18	31	16	11
104	24	1	1	15	3	3	2	4	4	3	2	7	2	5	7	3	7	5	5	1	7	4	4	4	4	2	4	4	4	1	4	4	4	4	2	4	2	4	3	4	4	3	0	3	0	18	28	16	13
405	36	1	2	17	3	4	3	3	3	3	4	6	1	7	7	1	5	1	3	1	6	2	1	3	4	4	3	2	3	2	1	1	4	3	3	3	3	3	4	3	4	1	1	2	4	20	21	12	9
106	42	2	2	11	4	3	3	3	3	3	3	5	1	1	1	1	6	2	2	1	7	3	3	3	3	4	1	2	3	2	4	3	3	2	3	3	3	4	2	4	4	4	3	1	1	18	9	12	16
107	22	2	1	15	3	3	4	4	4	3	4	5	6	7	7	2	7	5	3	4	4	2	2	3	4	4	4	3	2	3	2	4	4	3	4	3	3	3	3	3	3	2	3	4	3	22	34	12	11
108	50	2	3	7	4	4	4	3	3	3	4	5	1	1	1	1	7	2	1	7	1	4	4	4	4	4	3	4	4	2	4	4	4	0	3	2	4	1	3	3	4	0	3	3	4	21	14	16	9
109	53	2	2	16	4	4	4	3	4	4	3	1	1	3	1	1	3	1	1	1	6	0	4	1	4	1	1	1	4	0	2	4	4	0	1	4	3	4	3	0	3	2	0	1	4	22	9	8	9
110	33	1	1	19	4	4	4	3	3	4	4	7	4	4	4	4	7	1	1	1	7	4	4	4	4	3	2	4	4	2	4	4	4	4	4	4	4	3	2	4	4	3	4	4	4	22	19	16	13
111	42	1	2	18	3	2	1	3	3	2	2	3	4	2	2	2	5	1	2	4	2	3	4	1	4	4	3	2	4	2	4	4	0	3	2	4	4	4	3	4	3	4	2	0	4	13	17	8	16
112	39	2	2	17	3	4	4	4	4	3	4	7	1	1	1	1	6	1	1	1	7	4	4	4	4	4	0	4	4	2	4	4	4	3	4	4	4	4	3	4	4	4	1	1	4	23	7	16	16
113	20	2	1	14	3	3	3	3	4	2	4	7	2	2	2	2	3	3	2	2	7	2	0	4	4	0	3	2	3	4	1	4	3	3	4	4	4	0	3	3	4	0	4	2	4	19	15	11	1
114	23	2	1	17	4	4	3	4	2	3	3	2	1	1	4	1	3	4	5	1	7	3	3	4	4	4	4	2	4	4	2	3	4	4	4	4	4	3	4	2	4	3	4	1	4	19	17	13	12
115	31	1	1	19	4	3	3	1	3	3	1	7	1	1	1	1	1	1	1	1	1	3	4	3	4	2	3	3	3	0	3	4	1	2	2	3	4	3	1	4	2	4	2	2	4	14	7	9	12
116	22	2	1	16	0	4	4	4	3	3	4	6	6	1	1	1	7	1	1	1	7	4	4	4	4	4	4	4	4	3	4	4	4	4	3	4	4	4	4	4	4	4	3	4	4	22	12	16	16
117	25	1	1	19	3	3	3	2	2	2	4	5	3	3	3	2	6	2	2	1	6	3	1	3	4	3	4	3	3	4	3	2	4	4	3	3	4	1	3	2	3	1	4	2	2	16	16	13	8
118	21	1	1	16	3	4	4	4	3	3	2	2	1	4	5	1	6	2	1	2	7	2	2	4	4	4	4	3	3	4	4	4	4	3	4	2	4	4	4	3	3	4	0	4	4	20	16	12	16
119	27	2	1	12	4	3	4	3	2	3	3	2	3	2	4	2	2	3	5	3	6	4	4	3	4	0	2	3	4	0	1	4	4	3	3	4	4	1	1	4	3	1	3	0	4	18	22	14	3
120	53	2	2	17	1	2	2	0	4	1	1	1	7	6	7	7	1	7	7	7	1	1	0	0	4	0	4	2	0	0	0	4	3	4	0	0	4	2	4	0	1	0	1	4	0	10	48	7	2
121	27	1	1	13	2	3	4	4	4	4	4	7	6	5	4	1	7	3	1	1	7	4	4	4	4	4	4	4	4	3	1	4	4	4	4	4	4	3	4	4	4	4	3	4	4	23	21	16	12
122	53	2	3	13	1	4	3	3	3	4	4	7	1	1	1	1	7	1	1	1	7	2	4	3	4	3	0	4	3	4	4	4	4	0	3	1	4	4	0	2	3	4	4	0	4	21	7	13	15
123	29	1	1	7	3	0	4	4	0	0	4	7	7	3	7	7	7	1	1	7	7	4	4	4	4	4	4	4	0	4	0	0	4	4	4	4	4	4	4	4	4	4	4	4	0	12	33	16	12
124	35	2	2	17	3	3	2	0	3	3	3	3	7	6	7	7	5	6	3	7	5	3	2	1	4	2	4	3	2	2	2	4	4	4	3	3	3	4	4	0	4	2	4	4	4	14	43	14	10
125	25	1	2	12	4	3	4	4	3	3	4	5	2	2	4	1	7	1	1	5	7	4	1	4	4	2	3	3	4	4	3	4	4	3	4	4	4	2	3	3	4	4	4	4	4	21	16	15	11
126	60	2	2	4	4	4	3	3	4	4	4	6	2	3	1	1	5	2	1	2	7	4	4	3	4	2	4	4	4	4	1	4	4	4	4	4	4	1	4	3	4	3	3	4	4	22	12	16	7
127	27	1	1	16	3	2	4	4	4	3	4	3	4	4	4	3	5	2	4	2	4	4	4	2	4	2	4	0	2	0	3	3	3	3	3	0	4	3	2	4	4	4	0	4	4	21	23	11	12
128	46	1	2	19	3	3	2	2	2	2	2	5	6	7	7	1	6	2	2	2	6	4	1	2	3	3	2	4	4	3	0	4	4	4	4	0	2	4	3	1	4	0	1	2	2	13	27	16	7
	40	1	2	12	4	4	4	4	4	4	4	6	2	2	2	2	7	2	3	2	7	4	4	4	4	4	4	4	0	4	4	4	4	4	4	4	4	4	4	4	1	4	3	3	4	24	15	13	16
	25	1	1	10	4	4	4	4	3	4	4	4	2	1	1	1	6	1	2	1	7	4	4	4	4	1	4	4	4	4	1	3	4	4	4	4	4	4	4	3	4	2	3	3	2	23	9	16	8
	41	2	2	6	3	2	2	2	3	2	2	3	3	2	2	3	5	3	3	3	4	2	3	3	3	4	2	2	2	1	3	3	3	2	2	3	3	4	2	1	3	3	2	3	1	13	19	10	14
	18	2	1	9	3	2	3	4	4	3	3											3	2	3	4	2	2	4	3	3	2	4	3	3	3	3	4	2	3	2	3	2	3	3	1	19		13	8
	30	1	4	9	2	3	3	3	3	3	3	3	1	1	1	1	5	1	2	1	5	3	4	4	4	3	3	3	3	4	3	4	4	3	4	4	4	3	3	4	3	3	3	3	3	18	8	13	12
	55	2	2	11	4	4	4	4	4	4	4	1	1	1	1	1	6	1	2	1	6	4	4	4	4	3	4	4	4	4	3	4	4	4	4	4	4	4	4	4	4	3	2	4	3	24	8	16	13
	18	2	1	11	3	1	2	3	2	2	2											2	1	3	4	3	3	3	4	4	4	4	3	4	4	4	4	4	4	1	4	3	4	4	4	12		12	14
	30	2	4	10	4	4	4	4	4	4	4	6	1	1	1	1	6	2	5	2	7	3	2	3	3	3	3	3	3	3	3	3	3	3	3	2	3	3	3	2	3	2	3	3	3	24	13	12	11
	28	1	1	11	3	3	3	4	3	2	4											4	3	4	4	3	3	1	4	3	3	3	4	4	3	2	4	3	3	3	3	3	1	1	3	19		12	12
	19	2	1	9	4	3	3	3	2	2	3											3	2	4	4	3	3	3	3	4	2	4	3	2	3	3	4	1	2	3	4	2	4	1	4	16		13	8
	19	2	1	11	1	0	1	2	1	0	0											3	1	0	4	3	1	2	2	3	3	4	4	4	4	4	4	3	2	4	4	3	4	4	4	4		13	12
	18	2	1	9	1	3	4	3	3	3	3											4	4	4	4	0	4	4	2	4	3	4	4	4	4	4	4	4	4	3	4	3	4	4	4	19		16	10
	23	2	1	9	3	3	3	3	4	3	4											3	3	3	4	3	4	3	4	3	1	3	4	3	3	3	4	2	3	3	3	3	3	3	3	20		13	9
	26	2	2	12	4	4	3	3	4	4	4											4	1	4	4	3	3	3	4	4	2	2	4	4	4	4	4	3	3	2	4	4	3	2	4	22		15	12
	25	1	2	9	3	3	3	3	4	2	3											3	3	3	4	3	4	2	3	1	1	2	3	4	2	3	4	3	4	2	4	2	3	4	4	18		12	9
	34	1	4	10	3	3	3	3	3	3	3	6	2	2	2	2	6	2	2	2	6	4	4	4	4	4	1	3	4	1	4	3	3	2	3	4	4	4	1	1	3	3	3	2	4	18	14	13	15
	32	1	2	10	4	4	4	3	4	4	4	4	2	2	2	2	2	2	3	2	2	3	4	3	4	2	3	3	3	3	2	4	4	3	4	3	4	3	3	3	3	3	3	3	4	23	15	13	10
	28	1	2	3	3	3	3	3	3	3	3	2	2	3	2	2	4	2	3	2	2	3	1	3	4	3	2	3	2	2	1	4	2	2	3	2	4	2	2	1	3	2	3	2	3	18	16	11	8
	31	1	1	12	4	4	4	4	4	4	4	7	1	1	1	1	6	2	1	1	7	4	4	4	4	4	0	1	4	2	3	3	4	0	4	4	4	4	0	2	4	4	4	2	4	24	8	13	15
	26	1	1	12	4	2	4	4	4	4	4	6	2	1	1	2	5	1	4	2	7	4	3	4	4	1	4	4	0	2	3	3	4	4	4	3	3	3	4	4	4	4	3	0	3	22	13	16	11
	23	2	1	9	3	3	2	3	3	3	3											3	4	4	4	1	3	3	3	4	1	2	3	3	3	4	4	1	3	4	4	1	4	4	3	17		13	4
	50	2	4	10	3	3	3	4	3	3	3											4	3	3	3	4	3	4	4	2	3	4	4	4	3	3	4	3	3	4	4	4	3	2	2	19		16	14
	25	1	1	9	4	4	2	4	3	4	4	6	1	1	1	1	7	2	3	1	7	4	3	4	4	4	2	4	4	4	4	2	4	2	4	4	4	4	2	4	4	4	4	2	4	21	10	16	16
	49	1	4	4	4	4	3	1	2	4												3	4	3	3	4	4	3	4	2	4	4	4	4	3	4	2	4	4	4	3	4	2	4	4			13	16
	23	2	1	7	3	3	3	3	3	3	4											4	4	3	3	4	3	3	4	2	3	4	3	3	3	4	4	3	3	4	3	3	3	3	3	19		13	13
	22	2	2	9	4	4	3	3	3	3	3	3	3	3	3	3	5	3	4	2	6	3	1	3	4	1	4	3	2	2	2	4	2	3	3	1	4	3	3	1	3	2	3	3	1	19	21	11	8
	18	2	1	10	3	4	4	3	3	3	3											2	2	4	4	3	3	3	3	3	2	4	3	3	3	4	4	3	3	2	3	3	4	4	4	20		11	11
	20	1	1	9	3	3	3	3	2	2	3											3	2	4	2	2	4	3	3	3	2	1	4	4	3	3	4	2	4	3	3	1	3	3	4	16		13	7
	19	2	1	9	4	4	4	3	3	4	4											4	2	3	4	4	4	4	3	3	2	3	4	2	4	2	4	3	4	2	4	1	4	2	4	22		16	10
	19	2	1	10	3	3	4	2	4	2	3											3	3	2	4	1	3	3	3	3	1	4	2	2	3	3	4	2	3	3	3	2	1	2	4	18		11	6
	58	1	2	11	4	4	4	4	3	4	4	5	2	2	2	2	6	2	2	2	7	4	4	4	3	4	4	4	3	4	4	3	4	4	4	4	4	4	4	2	4	3	3	4	2	23	14	16	15
	19	2	1	10	3	3	4	3	4	4	3											2	3	4	1	2	3	2	2	2	1	2	3	3	2	2	1	2	3	3	3	2	2	3	0	21		10	7
	29	1	1	11	4	4	4	4	4	4	4	7	1	2	1	1	7	1	1	1	7	4	4	4	4	4	3	4	4	4	3	3	4	2	4	4	4	4	2	2	4	4	4	3	2	24	8	16	15
	36	2	3	8	4	4	4	4	4	4	4	7	1	1	1	1	7	1	1	1	7	4	4	4	4	3	3	4	4	4	4	4	4	3	4	4	4	4	3	2	3	2	3	3	3	24	7	15	13
	20	1	1	9	4	3	2	2	3	2	2											3	3	3	3	2	3	3	3	3	1	2	3	2	3	3	3	2	3	3	2	3	2	3	3	14		11	8
	21	1	1	10	3	0	4	2	1	2	0											3	0	1	0	2	2	0	1	1	1	3	0	3	2	1	2	3	2	2	1	3	4	4	3	9		4	9
	33	1	4	13	3	3	3	3	3	3	3	7	1	1	1	1	6	1	2	1	7	3	4	3	4	4	1	3	4	2	4	3	4	1	3	4	4	4	1	1	3	4	4	2	3	18	8	13	16
	21	1	1	9	2	4	3	3	3	2	3											4	2	3	4	3	4	3	4	2	1	2	3	3	3	4	4	3	4	2	3	3	4	3	4	18		13	10
	19	2	1	9	2	4	4	2	4	2	2											2	3	4	4	3	2	2	4	4	2	4	4	2	4	3	4	2	3	1	4	4	4	2	4	18		12	11
	20	1	1	10	3	3	4	3	4	4	4											4	4	4	4	1	2	4	3	1	0	2	4	2	4	4	4	2	3	4	4	0	4	4	4	22		16	3
	22	1	1	6	4	4	4	2	3	3	3											3	4	4	1	3	4	4	4	2	0	3	4	4	3	2	2	2	4	2	2	2	3	4	3	19		13	7
	42	2	2	7	1	2	3	2	1	2	3											1	3	3	3	1	2	1	2	2	3	1	3	2	2	3	1	3	3	1	1	3	3	3	2	13		6	10
	57	2	2	12	4	4	4	4	4	4	4	3	2	2	2	2	7	2	2	2	7	4	4	4	3	2	4	4	4	1	2	4	4	4	4	4	4	4	4	0	4	3	2	4	3	24	14	16	11
	26	2	2	11	4	4	4	4	4	4	4	4	2	2	1	1	6	3	4	1	7	3	0	4	4	3	2	3	1	2	2	4	4	2	4	1	3	1	2	0	3	3	4	4	2	24	14	13	9
	29	2	1	10	4	3	3	4	2	3	3	3	3	1	2	2	6	3	2	1	7	3	1	4	4	2	4	3	4	3	2	2	4	4	3	3	4	2	4	3	4	2	4	3	1	18	14	14	8
	42	1	4	6	3	2	3	2	3	3	3	3	3	2	2	2	4	2	3	2	4	3	2	3	3	3	1	3	2	2	2	3	3	1	3	2	3	3	1	2	3	2	3	1	3	16	16	12	10
	20	2	2	11	4	4	4	4	3	4	4											3	4	4	4	1	4	2	4	4	0	4	4	4	3	4	4	1	4	4	3	1	3	3	4	23		12	3
	55	2	2	6	4	4	4	3	3	3	4											4	3	4	0	0	3	4	0	3	3	3	4	3	3	3	3	3	3	1	4	3	3	4	3	21		16	9
	39	2	1	6	4	3	1	1	4	3	3											3	4	4	4	4	4	4	0	4	4	4	4	4	4	0	4	0	4	4	4	0	4	4	0	15		15	8
	27	2	2	10	2	3	3	4	4	4	4											3	1	4	3	2	2	4	0	3	3	3	4	2	4	1	3	3	2	3	4	3	4	2	3	22		15	11
	21	2	1	9		0	0	4	3	0	4											0	0	4	4	0	0	4	4	0	0	0	0	0	4	4	0	4	0	4	0	0	3	0	4	11		4	4
	20	1	1	6	3	3	4	4	4	4	4											3	1	4	4	1	4	4	3	4	0	3	4	4	4	3	4	4	4	3	4	0	4	1	4	23		15	5
	19	2	1	9	3	3	3	4	3	3	4	3	2	2	2	2	4	1	3	2	6	2	3	4	3	2	3	2	2	3	2	2	3	3	3	3	4	2	3	2	3	2	4	4	1	20	14	10	8
	21	2	4	12	3	2	3	3	4	3	3	3	3	2	1	2	5	1	2	2	5	3	2	4	4	2	4	3	4	2	2	3	3	4	3	3	4	2	4	1	3	2	2	3	3	18	13	12	8
	51	1	2	8	3	1	1	1	3	3	1											4	3	1	4	4	3	4	1	1	3	3	3	3	3	1	4	4	3	1	3	3	3	3	3	10		14	14
	24	2	1	12	3	3	3	3	3	3	3	6	1	2	1	1	6	2	4	3	6	3	4	4	4	2	4	3	4	4	2	3	4	4	4	4	3	4	4	4	3	3	3	3	2	18	14	13	11
	24	1	1	9	3	3	3	3	3	3	3	4	2	3	2	2	6	2	2	2	5	3	3	3	3	3	2	3	3	2	3	3	3	2	2	3	4	3	2	1	3	3	3	3	1	18	15	12	12
	18	1	1	11	4	4	4	4	4	4	4	7	2	2	2	2	7	2	2	2	7	4	4	4	4	4	3	4	4	4	2	2	4	3	4	4	4	4	3	4	4	4	4	3	4	24	14	16	14
	49	2	2	9	3	3	3	1	3	3	3											4	3	1	4	0	3	3	3	4	1	4	4	3	3	1	4	1	1	1	4	3	4	3	4	16		15	5
	41	1	2	12	4	4	4	4	4	4	4	5	2	2	2	1	7	1	2	2	6	4	3	3	3	4	2	4	3	2	2	1	4	2	3	3	4	2	1	1	3	2	2	3	3	24	12	15	10
	65	1	1	10	4	3	3	2	4	3	3											4	3	3	4	1	4	3	4	4	4	1	4	3	4	3	4	3	4	4	4	4	4	4	4	18		15	12
	32	2	3	9	4	4	4	4	4	4	4	7	1	1	1	1	7	4	2	1	7	4	0	4	4	4	4	4	1	4	3	4	4	4	4	1	4	4	4	0	4	4	4	4	4	24	11	16	15
	44	1	2	9	3	3	3	2	4	3	4	4	3	2	6	2		2	1	1	7	2	0	3	4	3	3	3	0	2	1	4	3	3	3	0	3	1	3	3	3	1	4	3	4	19	17	11	6
	18	1	1	12	1	0	0	1	0	1	0	2	4	6	2	4	2	6	5	5	4	0	3	0	0	4	0	0	1	0	3	0	0	2	0	0	0	1	0	2	0	0	0	0	0	2	32	0	8
	48	1	2	9	2	4	3	1	4	3	4	1	4	1	7	4	6	6	4	5	1	3	1	4	4	0	3	4	1	2	4	4	4	4	4	1	4	4	3	1	4	4	3	4	4	19	31	15	12
	34	1	1	10	3	2	4	4	3	4	3	1	1	1	1	1	4	1	1	7	3	0	0	4	4	4	4	4	4	0	4	4	4	4	4	4	4	4	4	4	4	4	3	3	4	20	13	12	16
	18	2	1	12	3	0	0	0	0	0	0	2	1	3	7	1	4	1	4	2	7	4	4	4	4	1	4	4	4	4	0	4	4	4	4	4	4	2	4	1	4	1	4	1	4	0	19	16	4
	18	1	1	12	3	3	3	3	3	3	3	7	5	6	3	2	7	2	2	5	7	4	4	2	4	1	3	4	4	1	2	4	4	4	3	1	4	4	3	1	4	0	0	3	4	18	25	16	7
	42	2	3	17	3	3	3	3	3	3	3	5	4	3	3	3	4	3	2	2	5	3	3	2	4	3	3	3	3	2	3	4	3	2	3	3	4	3	2	3	3	3	3	2	3	18	20	12	12
	23	2	1	16	4	4	4	4	4	4	4	2	1	1	2	1	7	2	1	1	7	4	2	2	4	4	4	4	4	4	4	4	4	4	4	4	4	4	4	4	4	4	2	4	4	24	9	16	16
	24	2	1	14	2	4	3	4	3	2	3	4	2	4	2	2	6	4	2	2	7	4	1	4	4	3	3	4	4	2	1	4	4	3	3	1	3	1	4	1	4	4	1	3	2	19	18	16	9
	20	1	1	14	2	2	3	3	3	3	3	2	1	1	1	1	5		3	2	2	3	3	3	4	3	2	2	3	2	4	4	2	2	3	2	4	4	2	3	3	2	1	0	4	17		10	13
	30	2	2	14	3	4	4	4	4	3	3	4	1	3	1	1		1	1	1	1	4	4	4	4	4	4	4	4	4	4	1	0	4	3	4	4	4	3	4	4	4	4	3	4	22	9	12	16
	29	2	1	15	1	3	2	2	2	2	3	3	2	2	1	1	5	3	2	2	4	2	2	2	3	0	2	3	2	2	1	3	3	2	2	1	2	1	2	3	3	1	3	2	3	14	13	11	3
	23	1	1	16	3	3	2	4	3	3	2	7	4	7	4	2	4	2	5	3	7	3	4	3	4	1	4	3	4	1	2	0	3	4	3	4	3	3	4	4	4	2	4	4	4	17	27	13	8
	22	1	1	15	3	3	4	3	3	3	3	4	1	3	2	1	7	1	1	1	7	4	4	3	4	4	4	4	4	1	3	1	3	3	2	4	4	4	3	4	3	4	1	3	4	19	10	14	15
	19	2	1	13	4	3	4	3	4	3	3	5	1	2	1	1	6	1	2	2	6	4	4	3	4	4	3	4	4	2	4	4	4	4	3	4	4	4	2	4	4	4	3	3	4	20	10	16	16
	26	2	1	11	3	4	4	2	4	3	3	5	7	7	7	6	5	5	4	4	7	3	0	3	1	1	1	3	3	2	2	1	4	2	2	0	2	2	1	0	4	1	2	2	1	20	40	14	6
	22	2	1	13	3	4	3	3	2	3	3	2	3	3	5	3	6	4	3	2	5	3	3	3	4	4	3	4	4	4	4	4	4	1	4	4	4	4	3	4	3	4	4	3	4	18	23	14	16
		2		13	3	3	1	4	2	3	3	1	3	3	4	3	5	3	1	6	6	3	3	3	4	4	4	2	4	4	3	4	4	3	4	4	4	1	4	0	3	4	4	3	4	16	23	12	12
	44	2	1	12	3	3	4	3	2	3	3	3	4	3	4	4	3	2	3	3	4	3	2	2	3	3	2	3	2	2	3	2	4	3	4	2	1	3	2	3	3	2	2	2	2	18	23	13	11
	21	1	1	9	3	4	4	4	4	4	4	4	3	1	4	1	6	2	1	3	7	4	4	4	4	3	4	4	4	4	3	4	4	1	4	4	4	4	4	4	4	3	4	4	4	24	15	16	13
	22	1	1	12	1	3	4	3	4	4	4	6	1	1	1	1	6	1	1	1	7	3	3	4	4	4	3	3	4	3	4	4	4	3	4	4	4	4	3	3	4	4	1	4	4	22	7	14	16
	62	1	2	9	4	1	4	4	1	1	4	7	1	6	7	7		3	1	3	7	0	4	4	4	3	4	1	2	4	2	4	4	4	4	1	4	0	4	4	4	1	4	4	4	15	28	9	6
	43	2	2		4	4	4		3	3	3	5	6	5	5	3	5	3	5	3	5	3	1	3	4	1	4	4	3	4	3	3	4	4	4	2	2	2	4	2	4	2	4	4	4		30	15	8
	25	2	4	11	2	3	4	4	2	3	4	5	5	6	7	3	3	7	5	5	6	4	4	3	4	1	4	4	0	3	2	4	3	4	3	4	4	4	4	4	3	1	2	3	3	20	38	14	8
	23	2	2	9	4	3	3	4	3	3	4	2	1	3	2	1	7	1	1	1	7	3	2	4	4	4	2	4	2	4	4	4	4	4	4	2	4	4	4	2	4	4	4	2	4	20	10	15	16
	62	1	2	6	3	4	4	3	4	3	4	2	1	1	7	7	6	1	1	2	7	4	4	4	4	2	3	4	4	0	4	4	4	3	3	4	4	4	3	4	4	4	4	0	2	22	20	16	14
	66	2	2	6	4	0	4	0	4	4	4	5	1	1	7	1	6	1	1	1	7	4	0	0	4	0	4	4	4	0	4	4	4	2	4	1	4	4	4	1	4	0	0	0	4	16	13	16	8
	47	2	3	6	3	3	2	2	4	2	4	6	7	5	7	7	4	7	7	7	5	4	4	4	4	4	4	4	4	4	0	4	4	0	4	2	4	4	4	4	4	0	4	4	4	17	47	16	8
	47	2	2	11	1	0	3	0	0	0	0											1	4	1	0	3	4	1	1	1	0	0	4	4	1	3	0	3	4	4	2	3	1	0	0	3		8	9
	57	2	2		3	3	3	2	2	3	3											3	3	1	3	1	3	3	3	1	2	3	3	1	3	1	3	3	3	1	3	3	2	1	3	16		12	9
	51	1	3	11	3	4	3	4	1	1	4											3	4	3	4	0	4	4	4	0	3	3	3	0	4	4	3	1	3	1	4	3	4	3	4	17		14	7
	37	1	1	9	4	4	4	4	4	4	4											4	0	4	4	4	4	4	1	4	1	4	4	4	4	0	4	1	4	0	4	2	4	4	4	24		16	8
	35	2	2	9	3	2	3	2	3	3	3											3	2	3	3	4	0	3	3	2	3	3	4	1	4	2	4	3	1	1	3	3	3	1	3	16		13	13
	24	1	2	4	4	4	4	4	4	4	4											4	2	4	4	1	4	4	2	4	1	4	4	3	4	1	4	2	3	1	4	2	4	4	4	24		16	6
	37	1	2	13	4	3	2	3	2	3	2											4	1	3	3	4	3	3	2	1	2	2	4	3	2	2	0	2	3	2	3	2	2	4	2	15		14	10
	44	1	1	6	1	1	1	1	2	2	2											1	3	1	2	1	4	1	3	1	4	1	2	0	1	3	1	2	1	2	1	4	1	1	1	9		5	11
	58	1	2	6	3	3	3	4	3	3	3											4	3	3	3	2	0	4	1	1	4	3	1	1	4	0	3	4	0	0	3	3	2	1	4	19		12	13
	60	2	2	12	3	3	3	3	4	3	3											4	4	3	4	1	0	4	0	0	4	4	0	0	4	0	4	4	0	1	4	4	0	0	4	19		12	13
	28	2	2	11		3	4	1	3	3	3	2	1	2	1	1	3	1	1	4	5	3	4	3	4	2	4	1	4	3	1	4	3	2	3	4	4	1	1	4	3	1	3	1	4	17	11	10	5
	24	1	1	13	3	3	3	4	4	3	3	3	4	2	3	2	3	4	4	3	4	3	3	3	4	4	0	4	0	1	3	3	4	1	4	2	3	2	0	4	4	4	1	0	4	20	22	15	13
	29	1	2	11	3	4	4	4	3	3	4	6	6	7		3	7	7	6	1	1	3	0	0	4	4	1	3	4	4	0	4	4	4	4	4	4	4	4	0	4	0	4	2	3	22		14	8
	22	1	2	10	3	4	2	4	3	2	4	7	1	2	1	1	3	1	3	2	7	3	3	4	4	1	4	3	3	4	1	4	4	4	4	3	4	2	4	3	3	3	3	4	4	19	11	13	7
		2	1	15	3	4	4	3	3	3	3	6	1	2	2	1	3	2	3	2	4	3	2	3	0	0	1	2	1	3	2	0	2	2	4	2	1	2	0	2	4	3	4	1	1	20	13	11	7
	18	1	2		3	2	1	2	2	2	3	2	6	4	3	6	7	4	4	1	6	1	1	1	1	3	3	2	2	1	1	2	2	3	2	1	1	1	2	2	1	1	3	3	2	12	28	6	6
	19	1	1	12	4	3	4	4	3	3	4	7	6	5	4	7	7	5	6	6	7	4	1	4	1	0	3	4	0	4	1	1	4	4	3	3	3	2	3	1	3	2	4	4	3	21	39	15	5
	46	2	2		1	3	3	0	1	2	2											3	0	3	4	3	4	3	0	0	4	3	4	2	0	1	4	4	4	1	4	3	3	3	3	11		14	14
	47	1	2		3	4	3	1	0	1	2											4	1	3	1	0	0	3	0	4	1	1	4	1	3	0	4	1	0	0	3	0	3	1	4	11		14	2
	39	2	1	10	1	1	2	4	1	1	1											4	3	3	3	3	1	3	3	4	3	4	4	1	2	3	3	3	4	3	1	0	4	2	1	10		12	9
	30	1	1	10	3	2	2	2	3	2	2											2	2	3	4	1	3	2	1	1	2	4	3	2	3	2	3	1	3	3	3	3	3	2	4	13		10	7
	41	2	2	10	3	4	4	3	3	3	1											3	4	4	4	0	4	3	3	4	0	3	3	3	4	4	4	2	4	4	2	0	3	1	0	18		11	2
	31	2	2	12	3	3	3	2	3	3	2											3	0	3	3	0	4	3	1	4	2	2	4	2	4	1	4	2	4	3	4	1	4	0	4	16		14	5
	55	2	3	13	1	4	0	1	2	1	3											4	4	4	4	0	4	4	4	0	0	4	4	4	4	0	4	1	4	4	4	0	2	4	4	11		16	1
	39	2	2	12	0	3	3	2	4	4	4											3	4	3	4	0	4	3	2	4	0	4	1	2	4	4	4	2	4	4	4	2	2	1	4	20		11	4
	40	2	2	6	4	3	4	0	4	2	4											4	0	4	4	4	4	3	4	4	1	4	3	4	4	1	4	1	3	0	3	1	4	0	4	17		13	7
	34	2	2	9	4	4	4	4	4	4	4											4	0	4	4	0	0	4	0	4	0	4	4	4	4	0	4	0	3	0	4	0	4	3	3	24		16	0
	48	2	2		3	4	4	3	4	3	3											3	1	1	3	1	2	3	3	2	3	3	3	3	1	1	3	1	1	1	3	1	1	1	1	21		12	6
	43	2	2	6	4	3	0	0	4	3	4											3	4	0	4	0	0	1	3	0	3	3	1	1	3	3	2	2	4	3	2	0	3	1	0	14		7	5
	26	2	2	9	3	3	3	3	3	3	2											2	3	3	3	4	2	2	3	1	3	3	2	1	2	2	2	3	2	3	2	3	2	1	3	17		8	13
	31	1	1	9	2	3	3	3	3	3	3											2	0	4	0	1	2	3	1	4	1	0	4	4	3	0	1	1	4	1	2	0	3	3	1	18		11	3
	33	1	1	6	0	4	4	3	4	3	4											4	1	3	1	3	0	4	4	4	4	0	4	2	4	1	3	3	0	0	4	3	4	4	3	22		16	13
	40	1	2	9	4	4	4	4	3	3	4											4	0	3	4	4	1	2	0	3	4	4	3	0	4	1	4	4	3	0	4	4	4	0	2	22		13	16
		2		6	4	4	3	3	4	4												4	0	1	0	0	3	3	0	1	0	4	4	3	1	1	1	1	2	0	4	1	1	3	4			15	2
	44	1	2	11	2	3	3	3	2	3	3											1	4	3	4	0	4	3	4	3	4	4	3	4	3	4	2	3	4	4	4	4	3	3	4	17		11	11
	32	2	2	9	4	2	2	3	3	2	4											2	2	3	4	4	2	2	2	4	2	4	3	2	3	4	4	2	2	2	3	2	4	2	4	16		10	10
	55	2	2	6	0	3	0	0	2	2	3											4	3	4	2	1	2	3	2	2	1	3	2	3	3	4	2	3	3	4	3	0	1	4	1	10		12	5
	44	2	3	9	2	3	3	3	3	3	3											4	4	4	4	3	3	4	4	4	4	4	4	4	3	4	4	4	3	3	3	3	3	3	1	18		15	14
	38	1		4	3	4	4	4	4	4	4											1	3	4	4	1	1	3	3	3	1	1	1	3	4	3	3	0	2	3	4	1	4	3	2	24		9	3
	29	2	2	11	2	3	2	3	4	4	3											2	2	3	2	2	3	4	1	4	2	2	4	3	4	0	2	1	3	1	4	0	2	3	2	19		14	5
	48	2	2	7	4	4	3	3	4	3	1											4	4	4	4	0	0	4	0	3	0	4	4	4	4	0	4	4	1	4	0	0	0	0	0	18		12	4
	28	1	2	11	3	4	3	4	3	3	4											3	1	4	4	3	3	4	2	3	3	4	4	3	4	2	3	1	4	1	4	0	3	3	4	21		15	7
	57	2	2	12	4	4	4	3	4	4	4											4	4	4	4	0	4	4	4	4	4	4	4	4	4	4	4	0	4	4	4	4	4	4	4	23		16	8
	63	1	2	20	4	4	4	3	4	3	4											3	4	4	4	4	3	3	4	0	0	4	4	4	4	4	4	4	4	4	3	4	2	4	4	22		13	12
	28	1	2	12	3	4	4	4	3	4	4											4	4	4	4	4	4	4	4	4	4	4	4	4	4	4	4	4	4	4	4	4	4	4	4	23		16	16
	48	1	2		3	3	3	2	3	3	3											3	2	3	3	3	2	3	3	3	2	2	3	2	3	2	3	2	1	2	3	2	3	2	3	17		12	9
	30	2	1		2	3	2	2	2	2	2											3	1	2	3	2	2	1	3	2	1	2	2	1	3	3	2	2	2	3	2	1	1	2	2	13		8	6
		1	2	13	4	4	4	3	4	3	4											3	4	3	4	4	3	3	4	2	2	4	4	4	3	4	3	4	3	4	4	4	3	4	4	22		14	14
	45	2	2	18	3	4	3	3	4	3	3											4	4	3	4	4	2	4	3	3	4	4	4	3	4	4	3	4	2	4	4	4	4	2	4	20		16	16
	50	2	2	7	4	4	3	3	4	4	4											4	4	4	4	3	3	4	3	0	4	4	4	0	4	4	4	4	3	1	4	4	2	3	4	22		16	15
	55	1	2	13	3	3	1	1	2	2	1											4	4	4	2	3	4	4	0	0	3	0	3	2	3	2	2	2	4	2	4	4	1	1	2	10		15	12
	63	1	3	7	3	4	4	2	4	3	3											3	2	0	4	0	3	3	3	3	1	1	4	4	3	4	4	1	4	4	2	1	4	0	0	20		12	3
	52	2	2		4	3	4	3	3	4	4											4	4	4	4	4	2	4	2	4	4	3	4	2	4	3	4	4	2	4	4	4	3	4	2	21		16	16
	23	1																				3	2	3	4	3	2	2	3	2	3	3	2	1	2	3	2	2	1	2	4	2	2	3	2			11	10
	24	2																				4	1	3	3	4	1	4	3	4	4	4	4	1	4	3	4	4	2	1	4	3	4	2	4			16	15
	24	2																				2	1	3	4	3	2	3	1	3	1	3	4	1	4	1	4	2	2	0	3	3	3	3	2			12	9
	24	1																				4	4	3	0	1	2	3	3	0	3	0	3	1	4	3	4	4	1	4	2	2	3	3	4			12	10
	22	2																				4	3	4	4	4	3	4	4	2	4	4	4	4	4	3	4	4	3	4	4	4	4	4	4			16	16
	22	2																				4	4	3	4	4	3	4	4	0	4	4	4	3	4	4	4	4	3	4	4	1	3	2	4			16	13
	22	1																				0	4	0	1	4	0	3	2	4	4	3	0	2	3	1	0	4	3	0	0	4	2	0	0			3	16
	23	2																				4	1	4	4	2	3	3	0	2	1	1	4	2	4	0	3	1	2	0	2	2	4	1	3			13	6
	23	2																				3	1	4	4	4	3	3	3	2	2	4	4	3	2	2	4	2	2	3	4	4	1	2	4			14	12
	21	2																				2	0	2	4	2	3	3	1	4	1	4	4	2	3	1	2	2	4	3	4	2	4	4	0			13	7
	24	1																				0	0	0	0	0	1	0	0	0	0	0	0	0	0	0	0	0	1	0	0	0	0	0	0			0	0
	24	2																				3	0	4	4	2	4	4	2	2	4	4	4	3	4	4	4	2	4	4	4	4	2	4	3			15	12
	24	1																				3	0	4	3	3	3	3	1	1	3	4	3	3	4	1	4	1	3	1	4	1	3	3	3			13	8
	25	1																				2	0	3	1	2	3	2	2	3	1	1	3	2	2	1	2	1	3	1	3	1	2	2	1			10	5
	24	2																				3	0	3	4	0	4	4	2	3	0	4	4	2	3	3	4	0	4	1	4	1	3	3	4			15	1
	21	2																				4	0	4	4	1	3	4	1	4	4	3	4	1	4	0	4	4	2	0	4	2	4	4	4			16	11
	21	2																				4	2	4	4	4	4	4	4	2	2	2	0	4	4	0	4	3	4	4	4	4	4	4	4			12	13
	22	2																				4	3	3	4	4	2	3	4	2	3	4	4	2	4	4	4	4	1	4	2	4	3	0	4			13	15
	20	2																				3	1	4	4	0	4	1	1	2	1	2	4	4	4	3	4	0	4	0	1	3	4	4	4			9	4
	18	2																				4	0	4	4	1	2	2	1	4	1	4	4	3	4	1	4	0	3	1	4	1	4	4	4			14	3
	22	2																				4	2	1	1	1	4	3	3	2	3	4	1	4	2	1	4	3	4	2	3	1	3	4	3			11	8
	19	2																				1	0	2	0	4	4	3	1	2	0	0	0	3	3	0	2	4	2	1	2	0	4	4	4			6	8
	21	2																				4	2	4	4	4	3	3	2	3	3	3	4	2	4	3	4	4	3	3	4	4	3	1	4			15	15
	23	1																				4	3	4	4	2	3	4	3	4	1	4	4	4	4	4	2	3	3	3	2	3	4	4	4			14	9
	22	2																				3	1	4	3	4	2	3	3	2	1	4	2	3	3	4	4	1	3	4	3	2	3	2	4			11	8
	19	1																				3	3	3	1	3	4	3	2	3	0	1	3	3	3	2	2	2	2	3	3	3	4	4	0			12	8
	21	1																				3	1	4	4	2	4	3	2	3	0	3	4	3	3	4	4	1	3	2	3	1	3	3	3			13	4
	23	2																				4	4	4	4	4	4	4	3	4	4	4	4	4	4	1	4	3	4	2	4	3	4	4	3			16	14
	21	2																				4	0	4	4	2	0	2	3	2	2	4	4	4	2	4	2	3	0	2	3	2	3	0	4			13	9
	23	1																				4	3	3	1	3	2	3	3	3	0	2	1	3	2	0	2	2	4	3	4	3	2	3	2			12	8
	18	2																				3	1	2	4	3	2	3	2	1	2	1	3	2	2	3	2	4	1	2	2	2	1	3	4			11	11
	19	1																				3	3	3	2	4	2	3	2	3	0	1	3	4	4	2	4	1	2	4	4	1	3	1	2			13	6
	20	2																				3	1	3	4	4	4	4	4	3	2	4	4	3	4	4	4	4	3	4	0	4	3	4	4			11	14
	21	2																				3	3	4	4	1	3	3	3	3	1	4	4	3	3	3	4	1	3	3	3	3	4	3	4			13	6
	20	2																				3	4	4	4	4	2	1	4	4	4	0	4	3	4	2	2	2	0	4	0	4	0	2	4			8	14
	22	1																				2	4	4	4	2	4	4	2	4	1	4	4	2	4	4	4	1	4	4	4	4	3	3	4			14	8
	19	2																				1	4	1	2	4	1	0	4	0	0	2	0	2	0	0	4	1	1	0	1	0	2	2	2			2	5
	23	1																				3	2	3	4	4	3	3	2	3	3	4	4	3	3	4	3	3	3	2	3	4	3	3	4			13	14
	22	1																				4	0	2	4	4	1	2	0	2	4	4	3	2	1	1	4	4	1	3	3	2	1	1	2			12	14
	23	1																				3	1	0	0	3	3	3	3	1	3	3	3	3	3	3	4	3	3	3	3	3	3	2	2			12	12
	22	2																				4	4	0	4	4	2	4	4	2	4	3	4	0	2	4	4	1	1	4	4	4	3	0	4			16	13
	23	2																				3	3	3	4	2	3	4	2	3	1	4	4	4	4	2	4	4	3	1	4	2	2	3	4			15	9
	23	2																				3	4	0	4	4	4	3	4	2	0	2	4	4	4	4	4	2	4	2	4	4	4	3	2			14	10
	23	1																				2	2	3	4	1	2	2	3	2	1	2	3	3	3	3	2	1	2	3	2	1	2	2	2			9	4
	23	2																				3	4	4	4	4	2	2	4	4	2	4	4	2	4	4	4	4	2	4	2	4	4	2	4			11	14
	24	1																				4	3	4	4	0	2	4	4	2	1	1	3	3	4	2	4	1	2	4	4	0	2	2	4			15	2
	24	2																				2	1	1	1	1	1	2	0	1	2	3	0	0	1	0	0	2	1	1	0	1	1	1	0			4	6
	25	2																				4	4	3	4	4	3	4	4	4	4	0	4	3	4	4	4	2	2	4	4	4	2	3	2			16	14
	26	1																				4	3	4	4	4	2	4	3	4	2	4	4	4	4	4	4	2	4	3	2	4	4	2	4			14	12
	24	1																				3	2	4	4	4	4	4	2	4	2	4	0	4	4	4	4	4	4	4	1	4	4	4	0			8	14
	23	2																				3	4	3	4	3	3	3	3	3	3	3	3	3	3	3	4	3	3	4	4	1	3	3	4			13	10
	25	2																				3	0	2	4	3	2	1	4	0	0	4	4	0	2	2	4	4	1	3	4	2	2	2	2			12	9
	19	2																				2	2	3	4	4	4	2	2	3	2	3	4	1	3	3	4	2	3	2	3	2	3	4	1			11	10
	19	2																				3	3	4	0	3	3	3	3	4	1	2	3	3	4	3	3	0	3	3	2	3	4	3	3			11	7
	22	1																				1	0	3	2	1	2	3	3	1	4	1	3	2	2	3	1	3	1	3	3	1	3	2	2			10	9
	22	1																				0	2	1	4	4	4	4	2	4	3	4	4	3	2	3	4	3	4	2	4	4	2	3	4			12	14
	21	2																				4	4	2	4	4	4	4	4	2	1	2	4	4	4	4	4	1	4	4	4	4	2	4	4			16	10
	23	2																				3	4	4	4	4	4	4	4	4	4	4	4	2	4	2	4	4	4	4	4	4	3	3	4			15	16
	22	2																				3	1	4	3	1	2	3	2	2	1	2	3	2	3	2	2	2	2	0	4	2	2	2	1			13	6
	22	2																				4	2	4	4	0	0	4	4	3	3	4	4	0	4	4	4	4	0	2	4	1	4	0	4			16	8
	24	2																				4	4	2	4	4	2	3	4	2	2	4	4	0	4	4	4	4	2	4	0	4	4	2	4			11	14
	23	1																				4	2	2	2	1	3	4	1	4	1	2	3	4	4	1	0	2	3	2	4	0	4	3	0			15	4
	22	1																				2	1	3	4	2	2	2	1	2	1	3	2	1	4	1	2	4	1	3	2	2	1	3	4			8	9
	24	1																				4	1	3	4	4	3	3	2	3	4	4	4	3	4	4	4	4	3	3	4	4	3	3	4			15	16
	23	2																				4	3	4	4	2	4	4	3	4	2	4	4	1	4	4	4	3	4	3	3	2	4	2	0			15	9
	26	2																				4	4	1	2	4	2	4	2	0	4	4	4	2	3	2	4	4	3	4	4	4	2	2	4			16	16
	21	1																				4	1	3	4	4	3	4	2	2	1	3	4	2	4	1	2	3	3	1	4	4	4	1	2			16	12
	22	2																				4	2	4	3	2	4	4	3	3	0	2	3	2	4	2	3	3	3	3	2	2	4	4	3			13	7
	23	2																				3	3	3	3	2	2	2	2	2	1	2	4	2	3	2	2	2	3	2	2	2	2	3	2			11	7
	22	2																				4	4	4	4	4	4	4	4	4	1	4	4	4	4	4	4	1	4	4	4	4	4	4	4			16	10
	21	2																				2	4	3	3	3	2	3	2	1	3	3	2	2	3	3	3	3	3	2	3	3	3	0	3			10	12
	22	2																				3	2	4	3	1	4	3	3	4	3	0	3	1	3	3	3	2	1	2	3	1	1	1	3			12	7
	21	2																				3	1	3	3	0	4	3	1	2	1	2	3	3	3	2	3	2	3	4	1	2	2	0	3			10	5
	22	2																				3	4	1	4	1	4	3	1	4	1	1	4	4	4	1	4	1	4	4	4	1	4	4	0			14	4
	22	1																				3	1	1	0	1	3	3	4	0	1	4	3	0	3	1	4	4	0	3	4	1	3	0	4			13	7
	20	1																				1	0	0	2	4	3	3	4	0	3	1	3	3	4	1	3	1	3	1	4	1	4	3	3			11	9
	21	1																				1	4	0	3	4	1	1	4	1	2	4	2	3	4	0	1	1	2	2	3	1	4	2	1			7	8
	22	1																				4	3	3	3	2	4	3	2	2	2	2	3	2	4	2	2	1	4	2	3	2	3	4	2			13	7
	22	2																				3	0	4	4	2	4	4	2	4	4	4	4	0	3	1	4	4	2	0	4	4	3	0	4			15	14
	25	2																				4	3	0	2	1	1	4	4	0	4	4	0	1	4	3	4	3	1	1	3	3	0	1	4			11	11
	22	2																				2	1	3	3	3	2	3	2	3	1	2	3	3	4	1	4	2	2	2	3	1	3	1	1			11	7
	24	2																				4	4	4	4	2	1	3	3	3	2	1	4	3	4	4	4	4	2	4	4	2	1	2	4			15	10
	22	2																				4	3	4	4	4	4	3	4	4	4	4	4	3	4	4	4	4	4	4	3	4	3	4	4			14	16
	22	2																				2	3	4	4	3	4	3	3	4	3	3	3	2	4	3	3	2	4	3	3	3	4	3	3			11	11
	21	2																				4	4	2	4	4	0	4	4	3	4	1	4	0	4	4	2	4	0	4	4	4	3	4	4			16	16
	23	2																				3	3	4	4	2	4	4	2	4	2	2	4	4	4	2	4	1	4	2	3	2	4	4	2			14	7
	26	2																				3	1	3	3	2	1	2	0	2	1	2	3	2	3	3	2	2	1	2	3	1	4	3	1			11	6
	24	2																				2	3	1	4	4	0	1	3	0	4	1	3	2	3	3	4	4	2	1	3	3	3	2	2			9	15
	22	2																				0	4	4	4	4	3	4	4	3	4	4	3	3	4	4	4	3	1	4	3	4	2	1	4			10	15
	22	2																				3	2	3	4	4	3	4	2	4	1	4	4	4	3	2	4	4	3	2	4	4	4	3	4			15	13
	22	2																				4	0	4	1	2	2	1	2	4	3	3	2	3	2	2	1	0	3	3	1	3	4	3	2			8	8
	22	2																				2	2	4	4	1	4	4	2	4	1	4	4	4	4	1	4	1	4	2	4	1	4	4	4			14	4
	22	2																				4	2	3	3	2	2	4	3	2	3	3	2	3	3	3	3	2	3	3	3	2	2	2	3			13	9
	20	2																				3	2	4	4	4	4	2	2	2	1	4	4	4	4	2	4	4	4	1	3	4	1	4	2			12	13
	20	1																				3	1	4	2	4	3	3	1	4	1	1	3	3	2	2	4	1	2	2	2	2	4	3	1			11	8
	23	1																				4	1	3	4	1	3	4	1	2	1	1	4	3	3	1	3	1	3	1	4	1	3	1	3			16	4
	20	2																				1	4	3	4	2	3	3	1	1	2	4	2	2	1	4	2	3	2	2	3	2	3	1	2			9	9
	22	2																				3	1	3	4	3	2	4	2	2	3	4	4	3	4	2	4	4	1	2	3	4	3	2	4			14	14
	20	1																				3	2	3	4	1	3	3	2	4	1	2	3	2	4	1	4	2	3	1	4	1	3	3	4			13	5
	23	2																				4	2	3	3	1	1	2	3	4	2	1	3	2	3	3	3	3	1	2	4	2	3	1	3			13	8
	22	1																				3	2	4	4	4	4	4	4	3	4	2	4	4	4	2	4	4	4	4	4	4	3	4	4			15	16
	23	2																				4	2	4	4	2	2	3	1	2	2	3	4	2	4	2	4	4	1	3	2	2	1	2	2			13	10
	22	2																				2	3	3	4	4	0	2	1	3	1	0	3	1	3	2	1	2	0	3	0	2	2	1	4			7	9
	22	1																				2	4	0	4	4	0	0	4	0	4	4	0	0	0	4	4	4	0	4	0	4	0	0	4			2	16
	23	2																				4	2	4	2	4	3	3	1	3	2	4	2	2	4	2	4	4	3	4	3	0	2	2	2			12	10
	23	2																				4	1	2	4	4	3	3	2	3	1	4	4	2	3	3	4	0	3	2	3	4	2	1	4			14	9
	22	2																				4	2	4	4	4	4	4	4	3	4	2	4	4	4	4	4	4	4	4	4	2	3	2	4			16	14
	25	2																				1	4	2	1	1	3	4	1	2	2	4	4	2	3	1	1	4	2	2	4	2	1	2	2			13	9
	23	2																				3	2	3	3	2	3	3	1	3	2	4	4	3	3	2	2	2	3	2	2	3	2	2	3			12	9
	22	1																				3	0	3	4	0	1	0	2	2	0	4	3	1	1	3	4	2	2	3	3	2	4	3	4			9	4
	24	2																				3	3	4	4	4	4	3	2	4	4	1	4	2	4	2	4	2	4	2	3	4	4	4	4			13	14
	23	2																				4	0	4	4	3	0	3	3	4	2	3	4	1	4	2	4	2	2	2	3	3	4	3	4			14	10
	22	2																				3	3	4	4	3	4	4	4	4	0	1	4	0	4	0	0	1	0	4	4	4	4	4	4			15	8
	22	2																				1	4	1	4	3	1	3	2	1	1	2	0	2	3	4	3	1	1	3	4	4	0	1	4			8	9
	22	2																				3	4	4	4	2	4	4	4	4	2	4	4	4	4	4	4	3	4	4	4	2	4	4	4			15	9
	23	1																				4	3	3	4	2	3	3	2	3	2	4	3	4	4	2	4	4	3	4	4	2	4	3	4			14	10
	22	1																				3	3	2	3	1	3	1	3	1	2	0	2	2	3	2	3	3	3	1	4	1	3	3	3			10	7
	19	2																				4	1	4	4	1	4	3	1	4	1	3	4	3	4	1	4	0	3	1	4	1	4	4	4			15	3
	23	1																				4	1	3	2	0	4	4	2	4	0	0	4	0	4	0	0	0	3	1	3	0	4	3	0			15	0
	21	1																				3	3	3	3	3	3	4	3	1	0	2	3	3	3	1	2	3	4	3	4	3	3	0	3			14	9
	22	2																				2	4	2	4	0	4	3	4	0	1	4	4	4	2	4	2	3	4	4	4	1	1	4	2			13	5
	22	2																				2	3	2	4	1	2	2	2	2	1	3	3	3	3	3	1	3	1	1	1	3	1	1	3			8	8
	19	2																				2	1	2	3	1	1	1	2	1	1	3	3	1	1	2	2	3	0	3	2	1	3	2	3			8	6
	21	2																				3	4	3	4	1	0	3	4	4	1	1	4	4	4	4	4	1	1	4	3	1	3	4	3			13	4
	19	2																				3	2	3	4	3	2	3	2	1	2	4	3	2	2	3	4	3	1	3	3	3	3	3	3			12	11
	24	1																				4	3	4	4	1	2	3	3	2	3	4	4	3	1	2	3	3	2	3	3	3	3	1	3			14	10
	20	1																				2	0	2	1	1	2	3	0	4	1	0	4	3	2	1	0	1	2	0	3	3	2	3	2			12	6
	18	2																				3	4	2	4	4	1	3	4	1	4	1	4	2	2	3	3	4	1	2	0	4	2	3	3			10	16
	21	2																				3	4	4	4	4	2	2	4	4	2	3	3	3	4	4	4	4	2	4	4	3	3	3	4			12	13
	21	2																				1	4	4	4	4	1	1	4	4	2	3	3	3	4	4	4	0	2	4	4	1	4	4	4			9	7
	22	1																				4	2	1	4	4	3	4	4	1	4	4	3	2	1	2	2	4	1	2	1	4	1	4	4			12	16
	19	1																				4	4	2	2	4	4	4	4	0	4	4	4	4	4	4	4	4	2	4	4	4	2	2	4			16	16
	20	2																				4	1	4	4	4	4	4	4	4	3	1	4	3	4	4	4	4	4	4	4	4	4	4	4			16	15
	22	2																				3	1	1	4	3	1	3	1	0	4	3	3	3	0	1	4	4	3	1	2	4	3	1	1			11	15
	24	2																				3	4	3	4	2	3	3	4	2	2	3	3	3	3	4	3	2	3	4	3	2	2	3	2			12	8
	20	1																				4	1	3	1	3	3	4	1	2	3	1	4	1	3	3	3	4	4	3	1	3	3	3	3			13	13
	20	2																				3	0	3	4	1	3	3	0	1	1	1	4	4	2	1	3	4	3	2	4	1	3	2	4			14	7
	24	2																				4	4	4	4	4	4	4	4	4	4	4	4	2	4	4	4	4	4	4	4	4	4	4	4			16	16
	20	2																				2	2	3	3	1	3	2	3	0	2	3	2	2	1	3	4	4	2	3	3	2	2	3	4			9	9
	21	2																				4	2	3	1	1	3	4	2	1	3	3	4	3	2	2	4	4	2	4	3	3	0	3	4			15	11
	22	2																				3	3	4	4	2	3	4	1	2	0	3	4	3	4	2	4	2	3	1	4	4	4	2	4			15	8
	21	1																				4	3	4	4	1	3	3	4	4	1	4	4	4	2	4	4	3	3	4	4	4	4	4	4			15	9
	21	1																				4	1	4	4	0	1	4	4	4	1	2	4	3	4	4	3	1	1	4	3	1	4	2	4			15	3
	23	2																				3	3	1	4	1	4	1	2	4	0	4	3	4	2	2	4	0	4	3	4	1	1	4	3			11	2
	24	1																				4	4	4	4	4	4	4	4	4	4	0	4	4	4	1	1	1	4	4	2	4	4	4	4			14	13
	22	1																				3	3	4	4	4	3	4	4	4	3	2	4	4	4	2	4	0	2	2	2	4	4	0	4			13	11
	24	2																				4	1	4	4	4	3	4	4	3	1	3	4	2	1	4	4	3	3	3	4	3	3	2	4			16	11
	18	2																				4	0	4	4	3	4	3	4	4	4	4	4	2	3	2	3	2	3	0	4	1	3	4	4			15	10
	18	2																				4	4	4	4	1	4	4	4	4	1	4	4	4	4	2	4	2	3	4	4	1	4	4	4			16	5
	20	2																				2	0	3	4	2	4	3	2	2	3	1	4	2	2	3	4	2	4	1	2	2	3	4	4			11	9
	18	2																				4	1	4	4	1	2	3	2	3	1	2	3	4	4	2	4	1	2	3	3	1	3	1	3			13	4
	19	2																				2	0	4	4	4	3	3	2	4	2	3	4	2	4	2	3	4	1	0	4	4	3	1	3			13	14
	18	2																				2	1	2	2	1	3	2	3	1	3	4	2	2	3	3	4	3	1	3	2	3	2	0	4			8	10
	20	2																				3	4	3	3	1	2	3	4	3	1	4	3	3	4	4	4	4	2	4	3	3	2	0	4			12	9
	20	2																				3	0	3	4	4	3	3	1	2	0	2	2	4	2	2	0	3	2	4	4	4	2	2	0			12	11
	21	2																				1	4	3	2	4	4	4	0	1	3	0	3	4	4	4	3	0	4	4	4	1	4	0	4			12	8
	22	1																				4	2	3	4	3	3	2	4	2	0	3	4	4	3	4	1	3	2	3	4	4	2	1	3			14	10
	19	2																				2	0	4	4	4	2	3	3	2	3	4	4	2	3	3	4	4	0	0	4	4	4	2	4			13	15
	18	2																				4	2	3	2	4	3	2	3	2	4	2	2	0	2	4	2	4	3	4	2	4	3	2	2			10	16
	23	1																				4	2	3	4	4	2	2	3	1	2	3	4	2	2	2	4	1	1	2	0	0	1	0	4			10	7
	21	2																				3	4	4	4	4	3	4	4	3	4	4	4	3	4	3	4	4	1	4	4	3	4	0	4			15	15
	20	1																				4	3	4	4	4	4	4	4	3	4	2	0	4	4	4	4	4	4	4	4	4	4	4	4			12	16
	18	2																				4	0	4	4	3	0	4	2	4	2	2	4	2	4	4	4	2	0	2	4	2	4	2	2			16	9
	22	1																				4	1	4	4	2	4	3	1	3	0	2	4	0	3	2	4	2	4	3	4	3	4	2	3			15	7
	24	2																				4	0	4	4	0	1	4	3	1	3	2	1	3	1	1	0	4	0	4	0	2	2	1	0			9	9
	19	2																				1	0	2	4	1	4	2	2	1	0	3	3	4	3	2	4	1	3	0	2	1	3	0	4			8	3
	20	2																				4	3	4	4	4	3	4	3	4	2	3	4	4	4	3	4	2	3	4	4	3	4	4	4			16	11
	18	2																				3	0	4	4	0	1	3	3	4	0	4	2	2	4	2	3	0	2	1	3	0	3	1	2			11	0
	18	2																				1	0	3	4	4	4	4	3	1	4	4	3	4	4	3	4	4	4	4	4	4	4	3	4			12	16
	19	1																				4	2	4	4	3	2	3	3	2	2	1	3	2	4	2	0	4	1	1	1	2	1	4	3			11	11
	21	1																				3	2	4	3	1	2	4	2	4	1	3	4	2	4	2	4	1	1	1	4	1	4	2	3			15	4
	22	1																				4	3	3	2	3	4	2	4	2	3	4	4	4	3	3	2	3	2	4	2	1	2	3	2			12	10
	22	2																				3	2	4	3	2	2	3	2	2	2	3	3	2	4	2	4	4	2	3	1	2	4	1	4			10	10
	18	1																				0	4	0	3	1	0	0	1	0	1	1	0	3	0	4	3	1	4	0	4	4	3	3	1			4	7
	21	2																				4	4	4	4	4	4	4	4	1	0	4	4	0	4	4	4	1	4	2	4	2	3	3	4			16	7
	21	1																				4	4	4	4	4	4	4	4	3	1	4	4	3	1	4	4	3	4	4	4	4	4	4	4			16	12
	22	1																				4	2	4	4	0	3	3	4	4	4	4	4	3	4	4	4	4	2	4	4	4	4	2	4			15	12
	24	2																				0	3	1	2	2	2	1	2	2	2	2	2	2	2	2	2	2	2	2	2	2	2	2	2			5	8
	21	2																				4	4	4	1	0	4	4	4	4	0	1	4	3	4	4	4	2	4	2	4	4	1	4	4			16	6
	22	1																				4	1	3	4	1	3	3	2	1	0	3	4	3	3	2	4	2	3	2	2	3	1	3	2			13	6
	21	1																				2	3	4	0	0	4	3	2	3	1	1	3	4	4	0	0	1	4	1	3	0	4	4	0			11	2
	20	1																				3	2	4	4	2	3	3	2	4	2	4	4	3	4	2	3	2	3	2	4	2	2	1	3			14	8
	22	1																				2	3	3	3	3	4	2	3	1	1	2	4	4	4	4	2	2	4	3	2	2	3	1	2			10	8
	19	2																				4	1	3	4	4	3	3	3	2	4	4	4	2	4	1	4	4	3	1	4	3	3	0	4			15	15
	19	1																				4	3	2	0	2	2	4	3	4	0	0	4	4	4	2	4	2	2	4	4	1	4	3	1			16	5
	19	2																				4	3	0	4	4	3	3	4	4	4	4	3	3	4	3	4	4	3	3	4	4	3	3	4			14	16
	19	2																				4	4	4	4	3	4	4	4	4	2	4	4	3	4	4	4	1	4	3	4	2	4	1	4			16	8
	19	2																				4	2	4	4	4	3	3	2	3	2	4	0	3	4	3	4	3	2	2	3	3	3	2	3			10	12
	19	1																				3	1	4	2	2	2	2	2	2	2	0	4	3	4	2	2	1	2	2	3	2	2	2	4			12	7
	19	1																				3	1	2	4	2	3	2	2	0	2	3	2	3	4	2	2	4	3	2	3	1	3	2	4			10	9
	19	2																				4	3	4	4	0	4	4	3	4	0	4	4	4	4	3	4	3	4	3	4	4	4	4	4			16	7
	19	2																				4	4	3	4	4	4	4	3	4	1	4	4	4	3	3	4	3	4	4	4	4	3	4	4			16	12
	20	2																				4	3	4	4	3	4	4	1	3	2	4	4	4	4	3	4	2	4	2	4	3	4	3	3			16	10
	21	1																				3	4	4	4	1	3	2	4	3	2	2	4	3	4	4	0	2	2	4	4	2	4	4	4			13	7
	19	2																				3	3	3	1	4	4	3	4	2	3	3	4	2	4	2	3	2	3	3	0	3	0	3	4			10	12
	19	2																				3	2	4	4	1	3	3	3	4	1	3	3	1	2	2	4	3	4	2	4	2	4	4	2			13	7
	18	2																				4	0	4	4	1	3	4	0	3	0	4	4	1	4	2	4	3	1	0	3	4	3	1	0			15	8
	19	1																				3	4	0	4	4	1	3	4	0	4	4	4	0	0	4	4	4	0	1	0	4	0	0	3			10	16
	19	2																				4	2	3	4	3	3	4	2	3	3	3	4	2	4	2	4	3	4	2	3	3	4	3	3			15	12
	19	2																				4	2	4	1	1	4	3	3	4	2	4	4	4	0	4	3	0	1	1	1	1	3	3	4			12	4
	20	2																				3	0	4	3	2	2	2	2	3	2	1	3	2	4	2	2	1	1	2	2	3	3	2	4			10	8
	19	2																				4	4	4	4	3	4	4	4	2	2	1	4	4	4	4	4	3	4	4	3	3	3	3	4			15	11
	18	2																				3	2	3	4	4	3	3	3	2	1	4	4	3	3	3	4	1	3	3	3	3	3	3	4			13	9
	18	2																				4	3	4	4	4	4	4	2	3	4	4	4	4	4	4	4	4	4	2	4	4	3	2	4			16	16
	18	2																				4	1	4	4	4	4	3	1	3	2	2	4	3	4	1	4	4	4	3	4	4	2	2	2			15	14
	19	2																				3	1	4	4	3	1	3	2	3	0	4	4	3	4	2	4	1	2	2	3	1	4	4	2			13	5
	26	1																				4	4	3	1	4	4	4	3	4	1	3	4	4	4	4	4	1	4	4	4	1	2	4	4			16	7
	19	2																				4	3	2	2	1	2	4	4	4	0	2	2	3	4	4	4	2	1	2	2	1	3	0	3			12	4
	19	1																				3	3	3	4	1	3	3	3	1	1	4	4	3	3	3	4	1	2	3	2	1	1	0	4			12	4
	18	2																				2	3	4	0	4	0	2	1	1	1	3	0	4	4	0	3	4	1	2	1	2	1	4	1			5	11
	19	2																				4	1	4	0	0	3	3	0	3	0	0	3	3	3	0	0	2	3	0	3	0	3	3	4			13	2
	22	1																				2	4	1	4	3	1	1	3	1	2	4	4	1	1	3	2	3	3	3	3	3	2	1	4			10	11
	19	2																				3	3	3	4	2	1	3	3	2	2	4	3	1	2	3	2	2	1	1	3	3	3	3	2			12	9
	19	2																				3	3	3	4	3	4	3	4	4	3	3	3	3	3	4	4	3	4	3	3	2	2	2	4			12	11
	18	1																				4	3	3	3	4	4	4	4	3	1	3	4	3	4	4	4	3	4	3	3	3	3	4	4			15	11
	18	2																				3	2	1	2	3	3	3	3	2	3	4	4	4	3	3	4	2	3	3	4	3	3	3	2			14	11
	18	1																				3	1	3	2	3	3	2	3	2	3	1	3	3	3	3	1	4	3	3	3	3	3	3	1			11	13
	20	1																				4	1	0	4	4	1	0	4	0	4	4	4	3	1	4	4	4	0	4	4	4	4	3	4			12	16
	19	1																				4	3	3	2	0	4	3	3	3	3	3	3	4	4	3	3	3	4	3	3	2	3	4	4			13	8
	18	1																				3	2	2	2	3	4	3	2	2	3	4	3	4	2	4	2	3	4	2	3	4	2	4	2			12	13
	19	2																				4	1	4	4	1	4	4	1	2	1	0	4	3	4	2	2	0	3	1	4	1	4	4	0			16	3
	19	2																				3	1	4	4	1	4	3	2	3	1	4	4	3	3	2	4	1	4	0	2	1	4	2	4			12	4
	19	2																				3	4	1	4	4	2	3	2	4	2	2	4	4	4	2	2	2	3	4	3	4	3	3	4			13	12
	20	1																				3	2	2	1	3	3	3	3	0	4	4	3	3	4	1	2	3	3	4	4	4	3	4	4			13	14
	19	1																				3	0	4	4	2	3	3	2	3	1	2	2	4	4	4	4	1	3	2	4	4	4	3	4			12	8
	21	1																				4	1	3	4	0	4	4	2	0	1	0	4	4	4	1	3	4	4	4	3	4	3	1	1			15	9
	23	1																				3	0	3	3	3	4	4	3	1	0	2	4	2	3	3	1	1	2	3	2	2	4	4	0			13	6
	22	1																				0	2	4	3	3	0	1	3	3	3	3	3	3	2	3	3	4	2	3	0	3	1	0	3			4	13
	22	1																				3	0	4	4	1	1	4	4	4	0	4	4	4	4	4	4	4	4	4	4	0	4	0	4			15	5
	19	1																				3	3	3	3	1	4	2	2	3	2	1	2	4	4	4	2	2	4	1	3	2	2	3	2			10	7
	19	2																				4	0	4	4	2	4	4	4	0	1	0	3	4	4	0	4	2	4	2	4	2	3	4	0			15	7
	19	2																				3	4	4	4	2	3	3	3	4	2	3	4	4	4	4	4	3	3	4	3	1	3	4	4			13	8
	19	1																				3	2	3	4	3	4	2	3	2	1	3	4	3	4	1	4	1	4	1	1	1	4	4	2			10	6
	20	2																				4	4	4	4	3	4	4	4	4	3	4	4	4	4	4	4	2	4	4	4	3	4	4	4			16	11
	21	2																				3	1	3	4	2	1	3	1	2	1	3	3	3	3	2	3	2	1	2	1	3	3	2	2			10	8
	21	2																				4	2	4	4	4	3	3	3	3	4	4	4	3	3	4	3	4	2	4	4	4	3	3	3			15	16
	24	1																				4	1	4	4	3	4	3	3	4	1	3	4	3	4	4	4	2	4	4	3	2	3	4	4			14	8
	21	2																				4	4	4	2	2	4	4	4	0	2	0	4	4	4	4	0	3	4	1	4	4	3	4	0			16	11
	22	2																				4	1	4	4	4	2	3	3	4	1	3	4	4	4	4	4	4	2	1	3	2	4	4	4			14	11
	22	1																				2	2	3	3	1	1	2	1	2	1	1	2	2	1	2	3	2	3	3	3	2	2	2	2			9	6
	25	2																				2	0	3	4	0	0	0	0	0	1	0	3	2	3	0	1	2	0	1	3	1	4	4	4			8	4
	24	1																				3	2	3	4	2	3	3	1	2	1	0	3	2	3	4	2	1	4	1	3	3	3	4	4			12	7
	22	2																				2	2	4	4	2	4	2	2	4	2	1	3	3	4	3	4	3	4	4	4	1	4	4	4			11	8
	21	2																				1	0	4	2	2	3	1	3	3	0	1	3	3	4	2	3	1	3	1	3	1	4	3	4			8	4
	21	1																				3	4	4	4	0	4	4	4	3	0	3	4	4	4	4	4	0	3	4	3	0	4	3	4			14	0
	21	2																				4	3	3	3	1	2	4	3	1	2	2	3	3	3	3	3	3	2	3	4	0	2	1	2			15	6
	23	2																				3	2	3	4	3	4	3	2	2	0	2	4	2	4	0	0	1	4	3	3	1	3	4	2			13	5
	24	1																				4	4	3	4	3	4	3	4	3	3	1	3	3	3	4	4	3	3	3	3	2	3	3	4			13	11
	21	1																				4	2	4	4	3	2	3	3	4	2	4	4	2	4	4	4	4	2	2	4	4	3	2	4			15	13
	22	1																				4	1	3	4	4	3	4	1	4	4	4	3	3	4	1	4	4	3	3	4	4	4	4	4			15	16
	18	2																				4	3	4	1	0	4	4	3	4	0	1	4	4	4	3	4	0	3	4	3	0	4	1	4			15	0
	18	2																				3	1	4	4	3	3	3	3	0	4	1	3	3	4	2	2	4	3	2	3	4	3	3	4			12	15
	18	2																				3	4	3	4	4	2	3	2	4	2	4	4	1	4	2	4	2	2	4	4	2	3	2	4			14	10
	28	1																				4	3	3	4	4	4	4	4	0	4	4	4	3	4	4	4	3	3	3	4	4	4	2	4			16	15
	23	1																				2	1	3	4	2	4	2	3	2	2	1	3	4	4	3	3	1	4	2	1	3	2	1	4			8	8
	25	1																				3	4	2	4	4	4	4	4	0	4	4	4	4	2	4	4	4	2	4	4	4	2	4	2			15	16
	22	1																				4	1	4	4	4	4	4	4	3	3	4	4	4	4	4	4	4	3	4	4	4	0	3	4			16	15
	26	1																				3	4	2	2	4	1	2	3	0	1	4	3	4	1	4	2	2	3	4	3	1	1	0	3			11	8
	21	2																				4	4	2	2	4	4	4	4	3	2	4	4	4	4	4	4	4	4	4	4	4	4	4	4			16	14
	17	1																				3	0	2	3	3	3	3	2	2	3	3	3	3	3	3	1	3	3	2	3	3	2	3	2			12	12
	18	2																				2	4	2	4	2	3	0	4	2	0	4	4	4	2	4	0	0	2	4	2	2	0	4	2			8	4
	22	2																				3	4	4	4	0	4	4	4	3	4	4	4	4	4	4	4	0	0	0	0	0	4	4	0			11	4
	20	2																				2	0	4	4	2	4	1	2	1	0	3	4	4	4	2	3	0	4	1	4	2	3	4	3			11	4
	21	1																				1	4	3	0	3	2	3	4	2	4	4	4	4	4	4	4	4	2	4	2	4	4	3	4			10	15
	19	2																				3	4	3	4	4	4	2	4	0	2	2	4	0	2	4	0	4	4	4	3	4	4	2	4			12	14
	19	2																				2	3	2	4	0	2	2	3	0	2	4	2	2	3	3	2	4	2	2	4	2	1	3	2			10	8
	21	2																				1	4	0	2	3	2	1	3	2	3	3	4	2	3	1	0	2	3	1	3	1	1	4	0			9	9
	20	2																				4	1	4	4	1	4	4	4	4	1	4	4	4	4	4	4	3	4	3	4	3	2	4	4			16	8
	22	1																				4	4	4	1	1	4	4	4	2	2	4	2	3	2	4	4	0	4	4	4	4	2	0	2			14	7
	20	1																				1	4	0	4	4	4	3	4	4	3	4	4	3	4	4	4	3	4	4	3	4	1	4	4			11	14
	21	2																				1	0	3	3	1	0	1	3	1	2	1	2	3	3	1	3	3	1	2	1	1	4	2	3			5	7
	20	1																				3	4	3	4	3	2	3	4	0	1	1	4	3	3	4	0	2	2	4	1	3	0	0	2			11	9
	23	2																				4	0	2	4	4	1	3	4	1	2	4	4	2	2	4	4	4	2	4	3	4	4	3	4			14	14
	18	1																				3	3	2	4	1	3	3	4	4	1	4	4	3	4	4	4	1	2	4	4	1	3	1	1			14	4
	18	2																				1	2	4	4	4	4	3	4	2	2	4	3	4	4	4	4	2	3	4	1	3	4	4	4			8	11
	18	2																				4	1	2	2	3	4	4	3	3	2	3	4	4	3	2	4	4	4	2	3	3	4	4	3			15	12
	20	2																				3	2	3	4	4	4	3	3	3	1	4	4	3	3	3	4	2	3	3	3	4	3	3	3			13	11
	20	2																				3	2	3	4	4	3	3	3	4	3	3	3	3	4	3	4	4	2	2	3	4	4	2	4			12	15
	21	1																				4	4	4	4	2	4	4	4	2	1	4	4	3	3	4	4	0	4	4	4	1	3	4	3			16	4
	20	2																				3	4	4	4	4	4	3	4	4	0	4	4	4	4	4	4	0	4	4	4	1	4	4	4			14	5
	20	2																				3	0	3	4	1	2	2	2	3	0	1	4	3	3	2	1	0	2	0	4	2	4	1	4			13	3
	19	2																				4	4	2	4	0	2	4	4	4	1	3	4	3	4	4	4	3	2	4	4	3	4	4	4			16	7
	19	1																				3	0	3	4	2	4	3	2	2	0	3	2	3	4	2	4	2	4	2	4	2	4	4	4			12	6
	20	2																				4	4	4	4	1	4	4	4	4	2	4	3	3	4	4	4	3	4	4	4	0	4	4	4			15	6
	21	2																				3	1	2	4	1	4	4	1	2	2	2	3	3	4	2	4	2	2	2	1	2	2	3	2			11	7
	21	1																				3	0	3	4	4	2	4	2	4	4	2	4	2	4	4	4	4	2	2	3	4	3	3	4			14	16
	21	2																				4	0	4	4	4	3	3	1	3	3	4	4	3	4	1	4	2	3	1	4	3	4	2	4			15	12
	21	2																				4	2	3	4	1	1	3	2	3	2	3	4	2	3	2	4	1	1	2	3	1	3	1	4			14	5
	21	2																				4	3	4	4	4	4	3	3	3	2	4	4	4	4	2	4	2	4	3	4	4	4	4	4			15	12
	19	2																				3	4	4	3	3	4	2	3	3	1	3	3	3	3	3	4	1	3	4	3	2	3	3	4			11	7
	26	2																				3	3	2	4	4	2	3	1	2	0	2	4	2	3	1	4	2	1	2	4	4	2	0	4			14	10
	25	2																				3	2	3	4	4	4	3	1	2	4	2	3	4	3	2	4	1	4	4	3	4	2	3	4			12	13
	18	1																				3	2	2	3	3	2	2	3	2	3	4	4	2	2	3	4	2	1	3	3	3	1	1	2			12	11
	19	1																				4	0	4	0	2	4	4	0	4	0	1	4	4	4	1	0	0	1	1	4	2	3	2	0			16	4
	18	2																				4	1	4	4	3	4	1	3	3	3	3	4	3	4	1	4	4	4	3	3	3	4	2	4			12	13
	20	2																				3	2	3	3	2	3	3	2	2	2	3	4	2	3	2	4	3	2	2	4	2	2	3	4			14	9
	22	1																				1	2	3	2	1	4	2	4	1	0	1	3	4	4	0	2	0	4	0	4	1	3	4	2			10	2
	20	2																				3	4	4	4	3	2	3	4	3	2	1	4	2	4	4	4	3	2	4	3	3	3	2	4			13	11
	22	1																				4	4	3	4	4	4	4	4	3	4	4	4	3	3	4	4	4	4	4	4	4	2	4	4			16	16
	24	1																				3	2	1	4	0	4	3	2	2	1	1	4	4	2	4	3	2	4	2	3	2	2	3	2			13	5
[truncated: 5 more columns]
